# Supplementary material for: A PRPH splice-donor variant associates with reduced sural nerve amplitude and risk of peripheral neuropathy
Source: Nat Commun. 2019 Apr 16;10:1777. doi: 10.1038/s41467-019-09719-4 (PMC6468012; doi:10.1038/s41467-019-09719-4)
Supplement: Supplementary file 4 — Source Data [file 41467_2019_9719_MOESM4_ESM.xlsx]

## Sheet: Fig1_P
MarkerName	P-value
chr12:48797453_SG	0.0151082
chr12:48797468_SG	0.23688
chr12:48797620_SG	0.0151403
chr12:48797654_SG	0.773423
chr12:48797682_SG	0.989714
chr12:48797787_SG	0.597129
chr12:48797794_SG	0.224452
chr12:48797797_SG	0.928679
chr12:48797920_SG	0.968369
chr12:48797969_SG	0.935734
chr12:48798072_SG	0.447
chr12:48798131_SG	0.318997
chr12:48798415_XG_0	0.0201843
chr12:48798415_XG_4	0.0157738
chr12:48798794_SG	0.0169088
chr12:48798795_SG	0.0830531
chr12:48798914_SG	0.377588
chr12:48798943_IG_2	0.182992
chr12:48799006_SG	0.739701
chr12:48799061_SG	0.857733
chr12:48799244_SG	0.017057
chr12:48799354_IG_0	0.0769158
chr12:48799354_IG_2	0.679178
chr12:48799354_IG_3	0.0155384
chr12:48799359_SG	0.0101573
chr12:48799360_SG	0.86356
chr12:48799361_SG	0.776104
chr12:48799511_SG	0.0171363
chr12:48799684_SG	0.480358
chr12:48799711_SG	0.0172267
chr12:48799780_SG	0.817199
chr12:48799880_SG	0.985868
chr12:48799910_SG	0.378352
chr12:48799985_XG_2	0.816222
chr12:48799985_XG_17	0.734486
chr12:48799985_XG_18	0.579772
chr12:48800069_SG	0.487594
chr12:48800202_SG	0.543603
chr12:48800494_SG	0.603406
chr12:48800532_XG_0	0.583774
chr12:48800532_XG_1	0.39676
chr12:48800532_XG_3	0.79639
chr12:48800582_SG	0.013823
chr12:48800618_SG	0.444528
chr12:48800639_SG	0.96719
chr12:48800641_SG	0.821246
chr12:48800651_SG	0.539521
chr12:48801052_SG	0.132113
chr12:48801070_IG	0.457417
chr12:48801158_SG	0.0108299
chr12:48801225_SG	0.394859
chr12:48801265_SG	0.630406
chr12:48801341_SG	0.56572
chr12:48801606_SG	0.586086
chr12:48801666_IG_0	0.392455
chr12:48801666_IG_1	0.392484
chr12:48801689_IG_0	0.417397
chr12:48801689_IG_2	0.0488621
chr12:48801689_IG_4	0.0436155
chr12:48801750_SG	0.586346
chr12:48801767_SG	0.166217
chr12:48801863_SG	0.998111
chr12:48801945_SG	0.174197
chr12:48801997_IG_0	0.257749
chr12:48801997_IG_1	0.0619904
chr12:48801997_IG_2	0.15323
chr12:48801998_SG	0.401294
chr12:48802100_SG	0.866422
chr12:48802149_SG	0.867772
chr12:48802150_SG	0.867772
chr12:48802286_SG_2	0.521244
chr12:48802317_SG_0	0.61956
chr12:48802317_SG_2	0.623452
chr12:48802349_SG	0.941848
chr12:48802431_SG	0.627669
chr12:48802492_XG_0	0.872415
chr12:48802492_XG_1	0.509244
chr12:48802492_XG_2	0.783101
chr12:48802492_XG_3	0.118508
chr12:48802492_XG_4	0.347306
chr12:48802492_XG_5	0.133066
chr12:48802492_XG_6	0.463636
chr12:48802492_XG_7	0.772167
chr12:48802492_XG_8	0.775937
chr12:48802492_XG_9	0.733014
chr12:48802492_XG_10	0.622635
chr12:48802492_XG_11	0.167202
chr12:48802492_XG_12	0.650835
chr12:48802492_XG_13	0.508716
chr12:48802492_XG_14	0.194397
chr12:48802492_XG_22	0.00678498
chr12:48802534_SG	0.600092
chr12:48802699_SG	0.163212
chr12:48802804_SG	0.305213
chr12:48802824_SG	0.964756
chr12:48802964_SG	0.850207
chr12:48803044_SG	0.518231
chr12:48803314_SG	0.880022
chr12:48803342_SG	0.920358
chr12:48803351_SG	0.384966
chr12:48803394_SG	0.878007
chr12:48803528_SG	0.599954
chr12:48803595_SG	0.600046
chr12:48803747_SG	0.653746
chr12:48803748_SG	0.172196
chr12:48803804_SG	0.600364
chr12:48803882_SG	0.771354
chr12:48804109_SG	0.913803
chr12:48804112_SG	0.635958
chr12:48804156_SG	0.60087
chr12:48804158_SG	0.0138115
chr12:48804288_SG	0.213273
chr12:48804484_SG	0.696444
chr12:48804633_SG	0.0243636
chr12:48804699_SG	0.120776
chr12:48805010_SG	0.920358
chr12:48805016_SG	0.618278
chr12:48805043_SG	0.382369
chr12:48805635_SG	0.470447
chr12:48805716_XG_0	0.403961
chr12:48805716_XG_1	0.40057
chr12:48805731_XG_3	0.409583
chr12:48805754_SG	0.590719
chr12:48805829_SG	0.00146892
chr12:48806271_SG	0.282691
chr12:48806293_SG	0.708046
chr12:48806300_SG	0.692324
chr12:48806419_SG	0.331154
chr12:48806731_SG	0.499685
chr12:48806909_SG	0.971783
chr12:48807033_SG	0.554589
chr12:48807164_SG	0.0771585
chr12:48807202_SG	0.542313
chr12:48807222_SG	0.752406
chr12:48807245_SG	0.143822
chr12:48807246_SG	0.143822
chr12:48807271_SG	0.471316
chr12:48807424_SG	0.981402
chr12:48807570_SG	0.229043
chr12:48807580_SG	0.60592
chr12:48807701_SG	0.635237
chr12:48807783_SG	0.516688
chr12:48807907_SG	0.804098
chr12:48807929_SG	0.992768
chr12:48807984_SG	0.15945
chr12:48808075_SG	0.848907
chr12:48808103_SG	0.493679
chr12:48808168_SG	0.081696
chr12:48808288_SG	0.0845867
chr12:48808482_SG_0	0.434709
chr12:48808482_SG_1	0.434691
chr12:48808489_SG	0.523254
chr12:48808517_SG	0.378372
chr12:48808602_SG	0.129157
chr12:48808960_SG	0.597036
chr12:48809026_SG	0.523599
chr12:48809412_SG	0.619674
chr12:48809554_SG	0.444583
chr12:48809572_SG	0.752406
chr12:48809585_SG	0.65989
chr12:48809716_SG	0.0820267
chr12:48809807_SG	0.67258
chr12:48809878_XG_4	0.877969
chr12:48810007_SG	0.996552
chr12:48810021_SG	0.402172
chr12:48810022_SG	0.942601
chr12:48810350_IG	0.824418
chr12:48810638_SG	0.599552
chr12:48810861_SG	0.52207
chr12:48811193_SG	0.71898
chr12:48811337_IG_0	0.711741
chr12:48811337_IG_1	0.711739
chr12:48811429_IG	0.743403
chr12:48811456_SG	0.527196
chr12:48811851_SG	0.522591
chr12:48812123_SG	0.677883
chr12:48812307_SG	0.922325
chr12:48812315_SG	0.713414
chr12:48812399_SG	0.60743
chr12:48812447_SG	0.203463
chr12:48812535_SG	0.533824
chr12:48812552_SG	0.496476
chr12:48812631_SG	0.698809
chr12:48812632_SG	0.621405
chr12:48812816_IG	0.935376
chr12:48812838_IG_0	0.245946
chr12:48812838_IG_2	0.0451461
chr12:48812884_SG	0.0139263
chr12:48812979_SG	0.65698
chr12:48813006_SG_0	0.969546
chr12:48813006_SG_1	0.964613
chr12:48813020_SG	0.366706
chr12:48813113_SG	0.928007
chr12:48813163_SG	0.378372
chr12:48813393_SG	0.636916
chr12:48813432_IG	0.0592675
chr12:48813553_SG	0.233968
chr12:48813571_IG	0.93958
chr12:48813602_SG	0.793292
chr12:48814070_IG	0.668412
chr12:48814262_SG	0.885887
chr12:48814287_SG	0.339463
chr12:48814308_SG	0.384859
chr12:48814392_SG	0.0132038
chr12:48814433_SG	0.694319
chr12:48815055_SG	0.508416
chr12:48815305_SG	0.371485
chr12:48815380_SG	0.110579
chr12:48815479_SG	0.657403
chr12:48815557_SG	0.138681
chr12:48816163_SG	0.518286
chr12:48816607_SG	0.657193
chr12:48816701_SG	0.47216
chr12:48817067_SG	0.518286
chr12:48817293_SG	0.890595
chr12:48817340_IG	0.25732
chr12:48817414_SG	0.329854
chr12:48817449_SG	0.331227
chr12:48817470_SG	0.539805
chr12:48817714_SG	0.0983485
chr12:48818062_SG	0.540627
chr12:48818130_SG	0.392188
chr12:48818134_SG	0.0409226
chr12:48818263_SG	0.789817
chr12:48818434_SG	0.66905
chr12:48818440_SG	0.278142
chr12:48818726_SG	0.473506
chr12:48819023_SG	0.419172
chr12:48819035_SG	0.470328
chr12:48819097_XG_0	0.417101
chr12:48819097_XG_1	0.417072
chr12:48819621_SG	0.805352
chr12:48819729_SG	0.606479
chr12:48819844_SG	0.787978
chr12:48819894_SG	0.805239
chr12:48820008_SG	0.573539
chr12:48820058_SG	0.186942
chr12:48820861_SG	0.708892
chr12:48820920_SG	0.959221
chr12:48821067_SG	0.158862
chr12:48821182_XG_4	0.218006
chr12:48821233_SG	0.814627
chr12:48821632_SG	0.320783
chr12:48821735_SG	0.533824
chr12:48821831_SG	0.663627
chr12:48821966_SG	0.909652
chr12:48822200_SG	0.0284733
chr12:48822418_SG	0.0422371
chr12:48822454_SG	0.753235
chr12:48822673_SG	0.980975
chr12:48822744_SG	0.369405
chr12:48822784_SG	0.618287
chr12:48822790_SG	0.378372
chr12:48823083_SG	0.80004
chr12:48823279_SG	0.960612
chr12:48823525_SG	0.647613
chr12:48823646_SG	0.499654
chr12:48824067_IG	0.403817
chr12:48824095_SG	0.702835
chr12:48824115_SG	0.14337
chr12:48824134_SG	0.826985
chr12:48824219_SG	0.264529
chr12:48824234_SG	0.314038
chr12:48824388_SG	0.932247
chr12:48824456_SG	0.092312
chr12:48824500_SG	0.558524
chr12:48824528_SG	0.276114
chr12:48824609_IG	0.450752
chr12:48824763_SG	0.590722
chr12:48825004_SG	0.922018
chr12:48825027_IG	0.842045
chr12:48825180_SG	0.35615
chr12:48825296_SG	0.282591
chr12:48825355_SG	0.703975
chr12:48825786_SG_0	0.815508
chr12:48825786_SG_2	0.815492
chr12:48825903_IG_0	0.824348
chr12:48825903_IG_2	0.824353
chr12:48826249_SG	0.855242
chr12:48826753_SG	0.962989
chr12:48826889_SG	0.219886
chr12:48826903_SG	0.658319
chr12:48827114_SG	0.633692
chr12:48827321_SG	0.602176
chr12:48827393_SG	0.0532636
chr12:48827410_SG	0.280244
chr12:48827427_SG	0.470406
chr12:48827545_SG	0.812288
chr12:48827633_SG	0.450752
chr12:48827839_SG	0.0335036
chr12:48827861_SG	0.161552
chr12:48827956_SG	0.957713
chr12:48828287_SG	0.0027437
chr12:48828365_SG	0.932852
chr12:48828400_IG	0.692012
chr12:48828434_SG	0.0795836
chr12:48828480_IG	0.796243
chr12:48828487_IG_0	0.00821602
chr12:48828487_IG_1	0.796243
chr12:48828487_IG_2	0.559196
chr12:48828487_IG_3	0.0100327
chr12:48828586_SG	0.505579
chr12:48828969_SG	0.82047
chr12:48829072_SG	0.419191
chr12:48829219_SG	0.98907
chr12:48829234_SG	0.936206
chr12:48829758_SG	0.00376665
chr12:48829913_IG	0.0101252
chr12:48829936_SG	0.051407
chr12:48830128_SG	0.256496
chr12:48830313_SG	0.951739
chr12:48830325_SG	0.0443771
chr12:48830553_SG	0.283901
chr12:48830731_SG	0.154822
chr12:48830833_SG	0.381314
chr12:48831427_SG	0.18858
chr12:48831455_SG	0.375931
chr12:48831970_SG	0.893076
chr12:48831975_SG	0.0565377
chr12:48832840_SG	0.555747
chr12:48832960_SG	0.0540395
chr12:48833047_SG	0.431194
chr12:48833088_SG	0.167365
chr12:48833781_XG_3	0.979531
chr12:48833874_SG	0.952839
chr12:48833875_SG	0.255237
chr12:48833997_SG	0.791569
chr12:48834238_SG	0.0504959
chr12:48834294_SG	0.010369
chr12:48834826_SG	0.412802
chr12:48834867_SG_0	0.00297433
chr12:48834867_SG_2	0.00297435
chr12:48834897_SG	0.378429
chr12:48835043_SG	0.759467
chr12:48835045_SG	0.227914
chr12:48835831_SG	0.44308
chr12:48835953_IG	0.814549
chr12:48836252_SG	0.382879
chr12:48836783_SG	0.750033
chr12:48837153_SG	0.586288
chr12:48837218_SG	0.817308
chr12:48837304_SG	0.951068
chr12:48837355_SG	0.609621
chr12:48837708_SG	0.843304
chr12:48837882_SG	0.800929
chr12:48837924_SG	0.930638
chr12:48838237_SG	0.36899
chr12:48838255_IG	0.77788
chr12:48838523_SG	0.0842649
chr12:48838851_IG_0	0.0851578
chr12:48838851_IG_1	0.0851583
chr12:48838978_SG	0.0503707
chr12:48839026_SG	0.584519
chr12:48839357_SG	0.0823618
chr12:48839558_IG_0	0.676375
chr12:48839558_IG_2	0.743791
chr12:48839558_IG_3	0.20127
chr12:48839558_IG_6	0.893384
chr12:48839673_SG	0.899576
chr12:48840096_SG	0.834281
chr12:48840260_SG	0.899047
chr12:48840551_SG	0.0862728
chr12:48840569_XG_0	0.0618674
chr12:48840569_XG_1	0.0535085
chr12:48840742_SG	0.654004
chr12:48840845_SG	0.620422
chr12:48841180_SG	0.194551
chr12:48841323_SG_1	0.0917163
chr12:48841457_SG_0	0.254211
chr12:48841457_SG_1	0.25421
chr12:48841524_SG	0.0515112
chr12:48841585_SG	0.796309
chr12:48841613_SG	0.840852
chr12:48841619_SG	0.36928
chr12:48841621_SG	0.90835
chr12:48841691_SG	0.051511
chr12:48841705_SG	0.348335
chr12:48841715_SG	0.594716
chr12:48841751_SG	0.218419
chr12:48841841_SG	0.332604
chr12:48841847_SG	0.332604
chr12:48841873_SG	0.352127
chr12:48841882_SG	0.378876
chr12:48841886_SG	0.378876
chr12:48841890_SG	0.349687
chr12:48841895_SG	0.564625
chr12:48841990_SG	0.728573
chr12:48842016_SG	0.43788
chr12:48842026_SG	0.755972
chr12:48842027_IG	0.755972
chr12:48842031_SG	0.755972
chr12:48842076_SG	0.34921
chr12:48842077_SG	0.34921
chr12:48842084_SG	0.483048
chr12:48842106_SG	0.0340009
chr12:48842142_SG	0.509404
chr12:48842159_SG	0.652382
chr12:48842206_IG	0.52683
chr12:48842209_SG	0.52683
chr12:48842223_IG	0.891007
chr12:48842225_SG	0.556744
chr12:48842232_SG	0.969062
chr12:48842261_SG	0.922974
chr12:48842288_SG_0	0.378696
chr12:48842288_SG_2	0.378768
chr12:48842305_SG	0.482326
chr12:48842310_SG	0.837972
chr12:48842337_SG	0.631094
chr12:48842362_SG	0.836509
chr12:48842373_SG	0.0612824
chr12:48842449_SG	0.119708
chr12:48842460_SG	0.141354
chr12:48842461_SG	0.810423
chr12:48842478_SG_0	0.56557
chr12:48842478_SG_2	0.725874
chr12:48842493_SG	0.686773
chr12:48842514_SG	0.608298
chr12:48842613_SG	0.628358
chr12:48842662_SG_2	0.543277
chr12:48842671_SG	0.155312
chr12:48842739_SG	0.0210394
chr12:48842784_SG	0.00944311
chr12:48842790_SG	0.782572
chr12:48842823_SG	0.320952
chr12:48842846_SG	0.523902
chr12:48842859_SG	0.032885
chr12:48842862_IG_0	0.981546
chr12:48842862_IG_1	0.63337
chr12:48842880_SG	0.658464
chr12:48843160_SG	0.708621
chr12:48843218_SG	0.946181
chr12:48843311_IG_2	0.587747
chr12:48843319_XG_0	0.733971
chr12:48843319_XG_2	0.734567
chr12:48843429_SG	0.183483
chr12:48843508_SG_0	0.27999
chr12:48843508_SG_2	0.279997
chr12:48843565_XG_0	0.0309198
chr12:48843565_XG_3	0.29941
chr12:48843571_SG	0.919162
chr12:48843610_SG	0.954982
chr12:48843634_SG	0.983682
chr12:48843660_SG	0.699816
chr12:48843671_SG	0.106164
chr12:48843753_SG	0.730868
chr12:48843869_SG	0.0094434
chr12:48843901_SG	0.746106
chr12:48843965_SG	0.179334
chr12:48844043_SG	0.0907279
chr12:48844188_SG	0.892802
chr12:48844241_SG	0.00938016
chr12:48844260_SG	0.816269
chr12:48844311_SG	0.413443
chr12:48844318_SG	0.975069
chr12:48844348_SG	0.0131187
chr12:48844362_SG	0.373249
chr12:48844406_SG	0.95726
chr12:48844641_IG_1	0.75953
chr12:48844675_SG	0.341423
chr12:48844684_SG	0.874848
chr12:48844716_SG	0.683649
chr12:48844780_SG	0.651951
chr12:48844894_SG	0.847047
chr12:48844943_SG	0.849328
chr12:48845153_IG_0	0.67454
chr12:48845153_IG_1	0.298661
chr12:48845153_IG_2	0.235455
chr12:48845170_IG_0	0.0793071
chr12:48845170_IG_1	0.129244
chr12:48845192_SG	0.70939
chr12:48845196_SG	0.0534474
chr12:48845266_SG	0.770448
chr12:48845308_SG	0.890883
chr12:48845320_SG	0.011204
chr12:48845329_SG	0.534893
chr12:48845446_SG	0.990037
chr12:48845449_IG	0.534077
chr12:48845533_SG	0.722253
chr12:48845640_SG	0.365824
chr12:48845677_SG	0.891788
chr12:48845901_SG	0.897641
chr12:48845911_SG	0.675761
chr12:48846139_IG	0.0568211
chr12:48846168_SG	0.781153
chr12:48846414_SG	0.695228
chr12:48846463_SG	0.465744
chr12:48846635_SG	0.87
chr12:48846691_SG	0.681343
chr12:48846765_SG	0.970719
chr12:48847008_SG	0.00976438
chr12:48847096_SG	0.800161
chr12:48847326_SG	0.0104508
chr12:48847508_SG	0.198472
chr12:48847526_IG_0	0.320138
chr12:48847526_IG_2	0.240299
chr12:48847530_SG	0.67865
chr12:48847542_SG	0.650263
chr12:48847935_SG	0.299847
chr12:48848012_SG	0.00976532
chr12:48848024_SG	0.0236696
chr12:48848112_SG	0.432868
chr12:48848291_SG	0.81445
chr12:48848296_XG_0	0.00364034
chr12:48848296_XG_51	0.524396
chr12:48848296_XG_57	0.00921369
chr12:48848296_XG_62	0.678062
chr12:48848370_SG	0.812426
chr12:48848436_IG	0.129937
chr12:48848447_SG	0.299847
chr12:48848585_IG	0.799336
chr12:48848626_SG	0.00146845
chr12:48848737_XG_0	0.812905
chr12:48848737_XG_5	0.963841
chr12:48848737_XG_12	0.941655
chr12:48849433_SG	0.00925057
chr12:48849464_SG	0.480221
chr12:48849576_SG	0.709384
chr12:48849664_IG_0	0.0521254
chr12:48849664_IG_2	0.0472914
chr12:48849664_IG_3	0.111987
chr12:48849677_IG_0	0.687215
chr12:48849677_IG_6	0.734635
chr12:48849677_IG_11	0.112049
chr12:48850258_SG	0.948713
chr12:48850326_SG	0.431555
chr12:48850480_SG	0.742012
chr12:48850855_SG	0.00979358
chr12:48851025_SG	0.00979427
chr12:48851241_SG	0.0461151
chr12:48851298_SG	0.374238
chr12:48851452_SG	0.295074
chr12:48851509_IG_0	0.311024
chr12:48851509_IG_1	0.624456
chr12:48851509_IG_3	0.341418
chr12:48851847_SG	0.952332
chr12:48851951_SG	0.123373
chr12:48852190_SG_0	0.307525
chr12:48852190_SG_1	0.239421
chr12:48852243_SG	0.00887806
chr12:48852287_SG	0.00887803
chr12:48852431_SG	0.00887806
chr12:48852524_IG	0.245936
chr12:48852728_SG	0.799637
chr12:48852901_SG	0.012029
chr12:48852992_IG_0	0.357556
chr12:48852992_IG_2	0.851754
chr12:48852992_IG_3	0.132627
chr12:48853046_SG	0.598949
chr12:48853082_SG	0.204868
chr12:48853374_SG	0.319249
chr12:48853808_SG	0.143506
chr12:48853829_IG_0	0.112458
chr12:48853829_IG_3	0.0603356
chr12:48853841_XG_0	0.95516
chr12:48853841_XG_3	0.916749
chr12:48853841_XG_6	0.0550503
chr12:48853978_SG	0.905927
chr12:48854142_IG_0	0.496905
chr12:48854142_IG_2	0.496905
chr12:48854184_SG	0.388383
chr12:48854255_SG	0.710922
chr12:48854272_IG	0.679745
chr12:48854365_SG	0.600716
chr12:48854516_IG	0.455276
chr12:48854557_SG	0.946017
chr12:48854831_SG	0.0266485
chr12:48854834_SG	0.994334
chr12:48854888_SG	0.0415777
chr12:48855209_SG	0.949365
chr12:48855260_IG	0.847935
chr12:48855389_SG	0.587185
chr12:48855432_IG_0	0.106271
chr12:48855432_IG_1	0.0743194
chr12:48855432_IG_2	0.359957
chr12:48855433_SG	0.597083
chr12:48855582_SG	0.729077
chr12:48855604_SG	0.24798
chr12:48855705_SG	0.154804
chr12:48855763_SG	0.957399
chr12:48855786_IG_0	0.378615
chr12:48855786_IG_2	0.378625
chr12:48855798_IG_0	0.03166
chr12:48855798_IG_1	0.103051
chr12:48855798_IG_2	0.149487
chr12:48855811_SG	0.600812
chr12:48855886_SG	0.408942
chr12:48855937_IG	0.884029
chr12:48855966_SG	0.54457
chr12:48856312_SG	0.00655367
chr12:48856368_SG	0.246025
chr12:48856592_SG	0.342495
chr12:48856766_SG	0.18002
chr12:48856905_SG	0.44911
chr12:48856937_SG	0.189401
chr12:48857046_SG	0.0530321
chr12:48857077_SG	0.0155986
chr12:48857096_IG_0	0.188106
chr12:48857096_IG_6	0.149773
chr12:48857174_SG	0.401935
chr12:48857227_IG	0.148991
chr12:48857231_SG	0.544803
chr12:48857238_SG	0.925133
chr12:48857565_SG	0.013804
chr12:48857630_SG	0.40594
chr12:48857720_SG	0.971138
chr12:48857741_XG_0	0.70333
chr12:48857741_XG_1	0.971138
chr12:48857741_XG_3	0.70008
chr12:48857755_SG	0.59907
chr12:48857813_SG	0.595609
chr12:48858389_IG	0.375435
chr12:48858401_IG_0	0.140822
chr12:48858401_IG_1	0.843748
chr12:48858401_IG_6	0.599181
chr12:48858401_IG_7	0.485973
chr12:48858401_IG_9	0.0291379
chr12:48858416_SG	0.597509
chr12:48858637_SG	0.893638
chr12:48858978_XG_0	0.21968
chr12:48858978_XG_3	0.331284
chr12:48858978_XG_6	0.0350555
chr12:48858990_SG	0.823443
chr12:48859052_SG	0.239349
chr12:48859151_SG_0	0.975966
chr12:48859151_SG_2	0.975966
chr12:48859164_SG	0.00257885
chr12:48859200_SG	0.345408
chr12:48859201_SG	0.114268
chr12:48859242_SG	0.52846
chr12:48859258_SG	0.346323
chr12:48859431_SG	0.690686
chr12:48859528_SG	0.883865
chr12:48859549_SG	0.581324
chr12:48859778_SG	0.266294
chr12:48859983_SG	0.603714
chr12:48860085_IG_0	0.106241
chr12:48860085_IG_5	0.497345
chr12:48860148_SG	0.144509
chr12:48860225_SG	0.0799431
chr12:48860329_SG	0.499451
chr12:48860557_XG_0	0.462195
chr12:48860557_XG_3	0.381971
chr12:48860579_IG_0	0.811531
chr12:48860579_IG_3	0.398786
chr12:48860579_IG_6	0.919925
chr12:48860711_SG	0.603671
chr12:48860711_IG_0	0.923032
chr12:48860711_IG_1	0.124734
chr12:48860711_IG_2	0.962797
chr12:48861016_SG	0.984853
chr12:48861282_SG	0.813319
chr12:48861380_SG	0.992645
chr12:48861425_SG	0.173659
chr12:48861610_IG	0.680892
chr12:48861614_SG	0.604897
chr12:48861688_SG	0.105685
chr12:48862015_SG	0.354664
chr12:48862046_SG	0.957448
chr12:48862181_SG	0.0106444
chr12:48862358_SG	0.555565
chr12:48862375_SG	0.476535
chr12:48862903_SG	0.496049
chr12:48862955_SG	0.206343
chr12:48863009_SG	0.3463
chr12:48863329_SG	0.269214
chr12:48863545_SG	0.32365
chr12:48863671_SG	0.221744
chr12:48863809_SG	0.713234
chr12:48863819_SG	0.333122
chr12:48864199_IG	0.0137552
chr12:48864209_SG	0.546833
chr12:48865306_SG	0.212934
chr12:48865411_SG	0.243557
chr12:48865539_SG_0	0.430118
chr12:48865539_SG_1	0.429639
chr12:48865562_SG	0.690205
chr12:48865660_SG	0.378393
chr12:48865684_SG	0.425449
chr12:48865848_SG	0.767211
chr12:48865887_SG	0.679963
chr12:48866017_SG	0.883656
chr12:48866163_SG	0.965738
chr12:48866175_SG	0.383548
chr12:48866240_SG	0.552532
chr12:48866255_IG_0	0.2194
chr12:48866255_IG_1	0.225539
chr12:48866255_IG_2	0.283281
chr12:48866255_IG_3	0.252693
chr12:48866328_IG	0.808664
chr12:48866331_IG	0.499863
chr12:48866587_IG_0	0.69544
chr12:48866587_IG_14	0.322037
chr12:48866587_IG_15	0.156721
chr12:48866587_IG_16	0.2501
chr12:48866587_IG_17	0.621877
chr12:48866587_IG_18	0.613658
chr12:48866587_IG_19	0.288644
chr12:48866587_IG_21	0.789317
chr12:48866774_SG	0.759589
chr12:48866898_SG	0.474078
chr12:48866902_SG	0.551837
chr12:48866908_SG	0.321671
chr12:48867014_SG	0.457126
chr12:48867230_SG	0.650151
chr12:48867334_SG	0.558631
chr12:48867354_IG_0	0.561679
chr12:48867354_IG_2	0.561671
chr12:48867362_XG_0	0.236906
chr12:48867362_XG_2	0.204247
chr12:48867362_XG_3	0.748715
chr12:48867376_SG	0.655845
chr12:48867457_SG	0.981498
chr12:48867515_SG	0.435975
chr12:48867723_SG	0.393098
chr12:48867906_XG_0	0.0517752
chr12:48867906_XG_1	0.917204
chr12:48867906_XG_3	0.0321049
chr12:48868391_SG	0.165502
chr12:48868533_SG	0.557265
chr12:48868610_SG	0.0305616
chr12:48868700_SG	0.663691
chr12:48868801_SG	0.499872
chr12:48868811_SG	0.942318
chr12:48868822_IG	0.984717
chr12:48868835_XG_0	0.726878
chr12:48868835_XG_6	0.73724
chr12:48868912_SG	0.47378
chr12:48868973_SG	0.816519
chr12:48869015_SG	0.653954
chr12:48869051_SG	0.455935
chr12:48869053_SG	0.0289538
chr12:48869078_SG	0.4396
chr12:48869352_SG	0.613763
chr12:48869471_SG	0.828253
chr12:48869610_SG	0.600256
chr12:48869706_SG	0.728764
chr12:48869851_SG	0.410964
chr12:48869868_SG	0.765458
chr12:48870025_SG	0.791067
chr12:48870038_SG	0.0598436
chr12:48870039_IG	0.653731
chr12:48870156_SG	0.755375
chr12:48870434_SG	0.368542
chr12:48870524_SG	0.811615
chr12:48870581_SG	0.00603044
chr12:48870700_SG	0.970608
chr12:48871046_SG	0.900908
chr12:48871205_XG_0	0.475075
chr12:48871205_XG_1	0.475075
chr12:48871210_SG	0.196685
chr12:48871768_SG	0.217113
chr12:48871833_SG	0.849011
chr12:48871835_SG	0.465022
chr12:48871970_IG_0	0.514315
chr12:48871970_IG_1	0.921923
chr12:48871970_IG_2	0.507854
chr12:48872233_SG	0.368735
chr12:48872244_SG	0.255353
chr12:48872286_SG	0.543194
chr12:48872294_SG	0.672857
chr12:48872370_SG	0.70983
chr12:48872422_SG	0.470069
chr12:48872467_SG	0.863215
chr12:48872532_SG	0.854368
chr12:48872589_SG	0.838458
chr12:48872711_SG	0.236205
chr12:48872724_SG	0.651072
chr12:48872773_SG	0.471003
chr12:48872884_SG	0.603122
chr12:48872970_SG	0.955292
chr12:48873013_IG_2	0.851103
chr12:48873024_IG_0	0.516128
chr12:48873024_IG_1	0.44826
chr12:48873024_IG_4	0.504637
chr12:48873094_SG	0.255468
chr12:48873111_SG	0.580122
chr12:48873224_SG	0.816789
chr12:48873238_SG	0.439979
chr12:48873319_IG	0.574382
chr12:48873320_SG	0.813076
chr12:48873326_IG	0.574382
chr12:48873590_SG	0.861968
chr12:48873603_SG	0.716394
chr12:48873710_SG	0.196713
chr12:48873752_SG	0.929702
chr12:48873893_SG	0.942782
chr12:48873994_IG_1	0.396447
chr12:48874444_IG	0.854228
chr12:48874447_IG	0.581464
chr12:48874448_SG	0.314013
chr12:48874451_SG	0.331948
chr12:48874452_IG_0	0.560089
chr12:48874452_IG_1	0.775314
chr12:48874452_IG_3	0.577899
chr12:48874598_SG	0.807537
chr12:48874736_SG	0.511333
chr12:48875263_SG	0.766363
chr12:48875316_SG	0.994886
chr12:48875727_SG	0.84479
chr12:48875968_IG_0	0.496633
chr12:48875968_IG_5	0.78951
chr12:48875968_IG_16	0.190831
chr12:48875968_IG_22	0.464215
chr12:48876032_SG	0.455948
chr12:48876216_SG	0.493954
chr12:48876314_SG	0.479553
chr12:48876373_SG	0.479394
chr12:48876489_SG	0.728089
chr12:48876495_SG	0.429149
chr12:48876625_IG	0.461927
chr12:48876630_IG_0	0.293884
chr12:48876630_IG_3	0.875569
chr12:48876630_IG_4	0.195026
chr12:48876697_SG	0.36619
chr12:48876760_SG	0.446108
chr12:48876799_SG	0.0905247
chr12:48876861_SG	0.133439
chr12:48877186_SG	0.923316
chr12:48877314_SG	0.923328
chr12:48877342_SG	0.708229
chr12:48877406_SG	0.696355
chr12:48877650_IG	0.79616
chr12:48877653_SG	0.768586
chr12:48877671_SG	0.243199
chr12:48877673_SG	0.393364
chr12:48877728_SG	0.163722
chr12:48877919_SG	0.412103
chr12:48877931_IG_0	0.899925
chr12:48877931_IG_2	0.868313
chr12:48877936_IG_0	0.853201
chr12:48877936_IG_1	0.854248
chr12:48878004_SG	0.891209
chr12:48878043_SG	0.823017
chr12:48878053_SG	0.428424
chr12:48878076_SG	0.496688
chr12:48878214_SG	0.951074
chr12:48878403_SG	0.368314
chr12:48878408_SG	0.9846
chr12:48878410_SG	0.823017
chr12:48878420_SG	0.623436
chr12:48878423_SG	0.368314
chr12:48878539_SG	0.0342845
chr12:48878864_SG	0.348637
chr12:48878960_SG	0.132686
chr12:48878962_SG	0.132686
chr12:48879134_SG	0.546954
chr12:48879191_SG	0.747371
chr12:48879335_SG	0.762145
chr12:48879432_SG	0.447724
chr12:48879613_SG	0.323394
chr12:48879638_IG_0	0.285446
chr12:48879638_IG_2	0.309311
chr12:48879638_IG_3	0.310969
chr12:48879658_SG	0.323748
chr12:48879670_XG_0	0.413151
chr12:48879670_XG_1	0.691002
chr12:48879670_XG_3	0.251045
chr12:48879677_SG	0.382389
chr12:48879713_SG	0.278231
chr12:48879883_SG	0.728089
chr12:48879990_SG	0.323044
chr12:48880093_SG	0.23266
chr12:48880109_SG	0.799641
chr12:48880289_SG	0.489221
chr12:48880426_SG	0.470823
chr12:48880565_SG	0.972411
chr12:48881046_SG	0.378938
chr12:48881521_SG	0.371528
chr12:48881595_SG	0.444284
chr12:48881800_XG_0	0.0545979
chr12:48881800_XG_2	0.192253
chr12:48881811_XG_0	0.568337
chr12:48881811_XG_3	0.579009
chr12:48881811_XG_4	0.33714
chr12:48881811_XG_12	0.117977
chr12:48881918_SG	0.377548
chr12:48881945_SG	0.765707
chr12:48882186_SG	0.255371
chr12:48882247_SG_1	0.972411
chr12:48882396_SG	0.685789
chr12:48882510_SG	0.93868
chr12:48882652_SG	0.688486
chr12:48882935_SG	0.318668
chr12:48883260_SG	0.99796
chr12:48883266_IG	0.438237
chr12:48883267_SG	0.531926
chr12:48883548_SG	0.339326
chr12:48883579_SG	0.57437
chr12:48883609_SG	0.353581
chr12:48883715_SG	0.989656
chr12:48883897_SG	0.767634
chr12:48883919_SG	0.786224
chr12:48884046_SG	0.546638
chr12:48884056_SG	0.812318
chr12:48884058_SG	0.400645
chr12:48884251_SG	0.298228
chr12:48884393_SG	0.388874
chr12:48884412_SG	0.812318
chr12:48884860_SG	0.694363
chr12:48885078_SG	0.902085
chr12:48885257_SG	0.212986
chr12:48885274_SG	0.710319
chr12:48885370_SG	0.767442
chr12:48885477_SG_0	0.544493
chr12:48885477_SG_1	0.544737
chr12:48885504_SG_0	0.649027
chr12:48885504_SG_2	0.648845
chr12:48885510_SG	0.776941
chr12:48885513_IG	0.167755
chr12:48885527_SG	0.991768
chr12:48885583_SG	0.939556
chr12:48885589_SG	0.76743
chr12:48885764_SG	0.871132
chr12:48885836_SG	0.685792
chr12:48886090_SG	0.735915
chr12:48886634_SG	0.538485
chr12:48886776_SG	0.767371
chr12:48886826_XG_0	0.431113
chr12:48886826_XG_1	0.785098
chr12:48886826_XG_7	0.282256
chr12:48886831_SG	0.562922
chr12:48886903_SG	0.808583
chr12:48886998_SG	0.0464423
chr12:48887002_SG	0.0464512
chr12:48887077_SG	0.216174
chr12:48887320_SG	0.601757
chr12:48887727_IG_4	0.0206529
chr12:48887745_IG_0	0.95161
chr12:48887745_IG_1	0.280616
chr12:48887745_IG_3	0.578739
chr12:48887780_SG	0.730048
chr12:48887837_SG	0.268178
chr12:48887924_SG	0.84383
chr12:48887926_SG	0.84383
chr12:48888195_SG	0.845758
chr12:48888215_SG	0.173485
chr12:48888304_SG	0.234705
chr12:48888339_SG	0.854244
chr12:48888360_SG	0.436692
chr12:48888476_SG	0.172134
chr12:48888579_SG	0.411858
chr12:48888622_SG	0.704112
chr12:48888644_SG	0.348288
chr12:48888702_SG	0.736373
chr12:48888714_SG	0.995063
chr12:48888741_SG	0.40688
chr12:48888813_SG	0.209743
chr12:48888822_SG	0.679624
chr12:48888908_IG	0.335799
chr12:48888951_SG	0.870472
chr12:48889003_IG_0	0.462379
chr12:48889003_IG_1	0.859646
chr12:48889003_IG_3	0.368842
chr12:48889013_XG_0	0.872642
chr12:48889013_XG_1	0.870795
chr12:48889047_SG	0.720734
chr12:48889386_SG	0.300822
chr12:48889652_SG	0.527625
chr12:48889655_SG	0.964138
chr12:48889895_SG	0.908963
chr12:48890823_SG	0.665983
chr12:48891303_SG	0.388884
chr12:48891423_SG	0.618264
chr12:48891578_SG	0.948679
chr12:48891607_SG	0.45937
chr12:48891653_SG	0.76774
chr12:48891658_SG	0.842854
chr12:48891851_SG	0.462486
chr12:48892014_SG	0.8704
chr12:48892097_SG	0.876836
chr12:48892270_SG	0.254219
chr12:48892270_XG_0	0.906398
chr12:48892270_XG_1	0.430591
chr12:48892270_XG_2	0.445403
chr12:48892651_SG	0.783908
chr12:48892663_IG_0	0.97441
chr12:48892663_IG_3	0.557811
chr12:48892663_IG_5	0.444715
chr12:48892689_SG	0.663977
chr12:48892926_SG	0.770757
chr12:48893008_SG	0.809862
chr12:48893039_IG	0.372202
chr12:48893153_SG	0.466692
chr12:48893186_SG	0.921066
chr12:48893345_SG	0.0924377
chr12:48893667_SG	0.546119
chr12:48893863_IG_0	0.39824
chr12:48893863_IG_1	0.239043
chr12:48893863_IG_3	0.133198
chr12:48893865_SG	0.665979
chr12:48893883_IG_0	0.368152
chr12:48893883_IG_1	0.526094
chr12:48893883_IG_2	0.482501
chr12:48893937_SG	0.825641
chr12:48894114_SG	0.299801
chr12:48894398_SG	0.54491
chr12:48894632_SG	0.0549079
chr12:48894766_SG_0	0.677353
chr12:48894766_SG_1	0.0704284
chr12:48894766_SG_2	0.900423
chr12:48894846_SG	0.536886
chr12:48894935_SG	0.536903
chr12:48895410_SG	0.206102
chr12:48895410_XG_0	0.931401
chr12:48895410_XG_2	0.969683
chr12:48895435_XG_0	0.412033
chr12:48895435_XG_1	0.516802
chr12:48895435_XG_3	0.260791
chr12:48895435_XG_5	0.96371
chr12:48895435_XG_6	0.0178533
chr12:48895435_XG_7	0.364783
chr12:48895435_XG_9	0.335918
chr12:48895483_SG	0.348589
chr12:48895522_SG	0.0231949
chr12:48895563_SG	0.72311
chr12:48895972_SG	0.213587
chr12:48896115_SG	0.803839
chr12:48896217_SG	0.428312
chr12:48896289_SG	0.24214
chr12:48896369_SG	0.831527
chr12:48896373_IG_0	0.814753
chr12:48896373_IG_2	0.814753
chr12:48896380_SG	0.932738
chr12:48896415_SG	0.923811
chr12:48896607_SG_1	0.925855
chr12:48896638_SG	0.585843
chr12:48896705_IG_0	0.497601
chr12:48896705_IG_5	0.310734
chr12:48896705_IG_7	0.284764
chr12:48896705_IG_15	0.837657
chr12:48896705_IG_16	0.221928
chr12:48897005_XG_5	0.549829
chr12:48897019_XG_4	0.646517
chr12:48897196_SG	0.708974
chr12:48897234_SG	0.537256
chr12:48897314_IG	0.333259
chr12:48897349_IG	0.537277
chr12:48897372_SG	0.537282
chr12:48898014_XG_0	0.870328
chr12:48898014_XG_2	0.534104
chr12:48898014_XG_4	0.620809
chr12:48898276_XG_0	0.354428
chr12:48898276_XG_1	0.354426
chr12:48898538_SG	0.738262
chr12:48898601_SG	0.742336
chr12:48898628_SG	0.0435853
chr12:48898640_SG	0.438655
chr12:48898656_SG	0.87113
chr12:48898700_IG_0	0.44321
chr12:48898700_IG_4	0.350629
chr12:48898745_SG	0.531151
chr12:48898878_SG	0.884546
chr12:48898895_SG	0.32953
chr12:48898917_SG	0.202159
chr12:48898976_SG	0.297089
chr12:48899095_SG	0.860928
chr12:48899168_SG	0.325951
chr12:48899245_SG	0.996069
chr12:48899317_IG_0	0.453409
chr12:48899317_IG_2	0.453222
chr12:48899329_XG_0	0.551704
chr12:48899329_XG_1	0.671314
chr12:48899329_XG_2	0.145557
chr12:48899368_SG	0.855643
chr12:48899397_SG	0.653193
chr12:48899407_SG	0.624302
chr12:48899454_SG	0.219403
chr12:48899516_SG	0.824626
chr12:48899518_IG	0.449404
chr12:48899533_XG_0	0.421136
chr12:48899533_XG_2	0.418393
chr12:48899756_SG	0.644021
chr12:48899798_SG	0.00271906
chr12:48900066_SG	0.126879
chr12:48900271_XG_0	0.655941
chr12:48900271_XG_3	0.657899
chr12:48900317_SG	0.531418
chr12:48900324_SG	0.580345
chr12:48900371_SG	0.561944
chr12:48900779_SG	0.612012
chr12:48900954_SG	0.820856
chr12:48900984_SG	0.688644
chr12:48900987_SG	0.817046
chr12:48901065_XG_0	0.677907
chr12:48901065_XG_4	0.900319
chr12:48901242_IG	0.863894
chr12:48901243_SG	0.483275
chr12:48901525_SG	0.480682
chr12:48901613_SG	0.405559
chr12:48901745_IG_0	0.179008
chr12:48901745_IG_1	0.357045
chr12:48901745_IG_2	0.661952
chr12:48901745_IG_3	0.689145
chr12:48901753_SG	0.157254
chr12:48901787_SG	0.051147
chr12:48901834_SG	0.330659
chr12:48901889_SG	0.71641
chr12:48901916_SG	0.540355
chr12:48902166_SG	0.658165
chr12:48902243_SG	1
chr12:48902251_SG	0.795604
chr12:48902273_SG	0.53171
chr12:48902274_SG	0.160982
chr12:48902471_SG	0.0907985
chr12:48902545_IG	0.404017
chr12:48902581_SG	0.164023
chr12:48902644_IG_1	0.738968
chr12:48902755_SG	0.114882
chr12:48902852_SG	0.209271
chr12:48902901_SG	0.703456
chr12:48903064_SG	0.708938
chr12:48903100_SG	0.723032
chr12:48903200_SG	0.723032
chr12:48903349_IG	0.531887
chr12:48903618_SG	0.676359
chr12:48903744_SG	0.467631
chr12:48903966_IG_0	0.829707
chr12:48903966_IG_2	0.519487
chr12:48903966_IG_3	0.293571
chr12:48903966_IG_4	0.877007
chr12:48903966_IG_5	0.628679
chr12:48903966_IG_6	0.349933
chr12:48903966_IG_7	0.229079
chr12:48903966_IG_8	0.706911
chr12:48903986_SG	0.883299
chr12:48904002_SG	0.509954
chr12:48904008_SG	0.824626
chr12:48904081_SG	0.531241
chr12:48904252_SG	0.790865
chr12:48904276_SG	0.532024
chr12:48904336_SG	0.57212
chr12:48904479_SG	0.00522932
chr12:48904557_SG	0.479298
chr12:48904629_SG	0.026119
chr12:48904653_XG_0	0.396778
chr12:48904653_XG_5	0.400606
chr12:48904720_SG	0.532098
chr12:48905016_SG	0.576276
chr12:48905196_SG	0.325951
chr12:48905251_IG	0.789894
chr12:48905412_SG	0.532518
chr12:48905671_SG	0.102731
chr12:48905768_IG	0.727978
chr12:48905972_SG	0.507519
chr12:48906278_SG	0.53434
chr12:48906319_IG_0	0.00189469
chr12:48906319_IG_4	0.0169536
chr12:48906442_SG	0.424839
chr12:48906575_SG	0.601566
chr12:48906577_SG	0.369776
chr12:48906579_SG	0.814374
chr12:48906644_SG	0.432075
chr12:48906717_SG	0.373749
chr12:48907113_SG	0.11404
chr12:48907183_SG	0.662923
chr12:48907214_SG	0.381454
chr12:48907233_IG	0.28052
chr12:48907422_SG	0.548667
chr12:48907815_SG	0.850788
chr12:48907828_SG	0.909093
chr12:48907889_SG	0.884224
chr12:48908023_SG	0.0977767
chr12:48908304_SG	0.648324
chr12:48908592_IG_0	0.0140987
chr12:48908592_IG_1	0.81221
chr12:48908592_IG_2	0.532263
chr12:48908592_IG_5	0.807047
chr12:48908592_IG_7	0.497513
chr12:48908592_IG_9	0.0176093
chr12:48908592_IG_11	0.397188
chr12:48908592_IG_14	0.786494
chr12:48908592_IG_15	0.039754
chr12:48908592_IG_16	0.991009
chr12:48908592_IG_18	0.427542
chr12:48908592_IG_20	0.36444
chr12:48908592_IG_22	0.887846
chr12:48908592_IG_24	0.611298
chr12:48908592_IG_28	0.360255
chr12:48908665_SG	0.242393
chr12:48909037_XG_0	0.66708
chr12:48909037_XG_1	0.747507
chr12:48909037_XG_2	0.438198
chr12:48909052_XG_1	0.817497
chr12:48909200_SG	0.991346
chr12:48909235_SG	0.8715
chr12:48909300_SG	0.535419
chr12:48909411_SG	0.14561
chr12:48909554_SG	0.856329
chr12:48909626_SG	0.524968
chr12:48909790_IG_0	0.882142
chr12:48909790_IG_2	0.355893
chr12:48909790_IG_3	0.796135
chr12:48909798_SG	0.445374
chr12:48909801_SG	0.56955
chr12:48909804_SG	0.0300852
chr12:48909912_SG	0.345882
chr12:48909924_SG	0.990187
chr12:48910087_SG	0.535113
chr12:48910127_SG	0.535113
chr12:48910473_SG	0.955048
chr12:48910664_SG	0.363786
chr12:48910884_SG	0.47127
chr12:48910902_SG	0.363778
chr12:48911346_SG	0.535118
chr12:48911496_SG	0.80934
chr12:48911610_IG_0	0.534358
chr12:48911610_IG_2	0.534374
chr12:48911625_SG	0.268213
chr12:48911771_SG	0.648698
chr12:48911962_XG_0	0.646384
chr12:48911962_XG_2	0.647432
chr12:48912004_SG	0.00257131
chr12:48912216_SG	0.00256185
chr12:48912299_SG	0.228271
chr12:48912361_SG	0.535181
chr12:48912366_SG	0.507473
chr12:48912404_SG	0.5616
chr12:48912425_SG	0.373281
chr12:48912437_IG_0	0.39851
chr12:48912437_IG_1	0.289299
chr12:48912437_IG_2	0.207959
chr12:48912437_IG_3	0.299084
chr12:48912437_IG_4	0.422146
chr12:48912437_IG_5	0.275759
chr12:48912437_IG_6	0.8486
chr12:48912437_IG_7	0.829724
chr12:48912437_IG_8	0.903593
chr12:48912437_IG_9	0.479919
chr12:48912437_IG_10	0.661547
chr12:48912437_IG_11	0.334291
chr12:48912437_IG_12	0.272978
chr12:48912437_IG_13	0.701208
chr12:48912507_SG	0.796199
chr12:48912863_SG_0	0.439096
chr12:48912863_SG_1	0.439097
chr12:48912998_SG	0.81028
chr12:48913132_IG_0	0.731577
chr12:48913132_IG_4	0.730526
chr12:48913151_IG_0	0.564911
chr12:48913151_IG_4	0.545373
chr12:48913151_IG_7	0.556246
chr12:48913203_SG	0.157637
chr12:48913241_IG	0.870297
chr12:48913247_SG	0.360212
chr12:48913287_SG	0.504953
chr12:48913357_SG	0.256717
chr12:48913397_SG	0.0301223
chr12:48913483_IG_0	0.725308
chr12:48913483_IG_2	0.721665
chr12:48913521_SG	0.190221
chr12:48913539_SG	0.13578
chr12:48913742_SG	0.535072
chr12:48913808_SG	0.119403
chr12:48913925_IG_1	0.0399193
chr12:48913944_IG_0	0.429441
chr12:48913944_IG_1	0.0266857
chr12:48913944_IG_3	0.710933
chr12:48913944_IG_5	0.686864
chr12:48913944_IG_6	0.463599
chr12:48914063_IG	0.363778
chr12:48914120_SG	0.792875
chr12:48914130_IG	0.190182
chr12:48914353_SG	0.742198
chr12:48914384_IG	0.406549
chr12:48914428_SG	0.415893
chr12:48914456_SG	0.118163
chr12:48914501_SG	0.532429
chr12:48914559_SG	0.167904
chr12:48914666_SG	0.778109
chr12:48914692_SG	0.648717
chr12:48914829_SG	0.771339
chr12:48915051_IG_0	0.645351
chr12:48915051_IG_1	0.729997
chr12:48915051_IG_2	0.535152
chr12:48915126_IG_0	0.491307
chr12:48915126_IG_5	0.683801
chr12:48915126_IG_7	0.485939
chr12:48915129_IG_0	0.863971
chr12:48915129_IG_5	0.719173
chr12:48915213_SG	0.000704991
chr12:48915265_SG	0.000704991
chr12:48915269_SG	0.000707785
chr12:48915318_SG	0.370824
chr12:48915337_SG	0.488672
chr12:48915378_SG	0.43909
chr12:48915384_SG	0.263196
chr12:48915507_SG	0.721681
chr12:48915577_SG_0	0.427837
chr12:48915577_SG_2	0.424132
chr12:48915627_SG	0.211885
chr12:48915640_SG	0.787005
chr12:48915760_SG	0.166759
chr12:48915804_SG	0.181826
chr12:48915825_SG	0.949871
chr12:48915859_SG	0.392987
chr12:48915860_SG	0.0199886
chr12:48915891_SG	0.609301
chr12:48915956_SG	0.82482
chr12:48916005_SG	0.855548
chr12:48916012_SG	0.982152
chr12:48916032_SG	0.0548119
chr12:48916038_SG	0.0548533
chr12:48916044_SG	0.598896
chr12:48916070_SG	0.0101403
chr12:48916089_SG	0.689783
chr12:48916117_IG	0.187259
chr12:48916145_SG	0.911046
chr12:48916174_SG	0.630651
chr12:48916272_SG_0	0.950538
chr12:48916272_SG_1	0.954153
chr12:48916285_SG	0.571663
chr12:48916372_SG	0.282191
chr12:48916406_SG	0.189206
chr12:48916435_IG	0.720616
chr12:48916455_IG_0	0.542823
chr12:48916455_IG_2	0.544712
chr12:48916455_IG_4	0.549143
chr12:48916455_IG_5	0.996467
chr12:48916504_SG	0.911129
chr12:48916626_IG_0	0.0153713
chr12:48916626_IG_1	0.00442081
chr12:48916626_IG_2	0.376102
chr12:48916651_SG	0.688109
chr12:48916660_IG_0	0.828275
chr12:48916660_IG_1	0.633969
chr12:48916879_SG	0.85381
chr12:48916941_SG	0.535152
chr12:48916942_SG	0.535152
chr12:48917004_SG	0.721755
chr12:48917283_XG_2	0.97333
chr12:48917283_XG_3	0.894612
chr12:48917283_XG_4	0.977525
chr12:48917347_SG	0.535152
chr12:48917379_SG	0.535154
chr12:48917424_SG	0.535152
chr12:48917574_SG	0.510015
chr12:48917684_SG	0.343561
chr12:48917745_SG	0.535152
chr12:48917922_SG	0.236889
chr12:48917972_SG	0.907128
chr12:48918384_SG	0.466044
chr12:48918649_SG	0.535152
chr12:48918757_SG	0.721754
chr12:48918810_SG	0.535152
chr12:48918871_SG	0.672819
chr12:48918898_SG	0.596138
chr12:48918910_IG	0.656178
chr12:48918966_SG	0.13972
chr12:48919119_SG	0.296589
chr12:48919168_SG	0.535152
chr12:48919220_XG_0	0.41433
chr12:48919220_XG_2	0.963588
chr12:48919220_XG_17	0.392406
chr12:48919220_XG_22	0.510324
chr12:48919278_SG	0.515916
chr12:48919396_SG	0.659377
chr12:48919497_SG	0.648679
chr12:48919523_SG	0.736004
chr12:48919531_IG_0	0.909874
chr12:48919531_IG_2	0.909874
chr12:48919702_SG	0.00146869
chr12:48919766_SG	0.534572
chr12:48919767_SG	0.721754
chr12:48920047_SG	0.677502
chr12:48920110_IG_0	0.25095
chr12:48920110_IG_4	0.285638
chr12:48920110_IG_5	0.260845
chr12:48920125_XG_0	0.703833
chr12:48920125_XG_1	0.708099
chr12:48920125_XG_3	0.247186
chr12:48920126_IG	0.229035
chr12:48920142_SG	0.0971679
chr12:48920180_SG	0.53734
chr12:48920240_SG	0.535269
chr12:48920259_SG	0.805202
chr12:48920394_SG	0.270502
chr12:48920397_SG	0.855502
chr12:48920441_IG_0	0.821826
chr12:48920441_IG_1	0.523634
chr12:48920441_IG_9	0.54794
chr12:48920441_IG_11	0.475013
chr12:48920441_IG_12	0.571129
chr12:48920482_SG	0.713222
chr12:48920486_IG	0.560332
chr12:48920538_IG_0	0.27662
chr12:48920538_IG_1	0.95201
chr12:48920721_SG	0.798826
chr12:48920866_SG	0.923617
chr12:48920919_SG	0.527857
chr12:48921079_SG	0.535152
chr12:48921097_SG	0.605909
chr12:48921117_SG	0.844661
chr12:48921134_SG	0.688488
chr12:48921211_SG	0.535153
chr12:48921417_SG	0.530475
chr12:48921532_XG_0	0.617866
chr12:48921532_XG_8	0.596266
chr12:48921532_XG_12	0.605133
chr12:48921637_SG	0.00907387
chr12:48921889_SG	0.764494
chr12:48921962_SG	0.821943
chr12:48922007_SG	0.360675
chr12:48922188_SG	0.76739
chr12:48922366_SG	0.113648
chr12:48922587_SG	0.306986
chr12:48922876_SG	0.401726
chr12:48922899_SG	0.478058
chr12:48922959_SG	0.535153
chr12:48923041_SG	0.721755
chr12:48923127_SG	0.30856
chr12:48923148_IG	0.4527
chr12:48923158_IG_0	0.4849
chr12:48923158_IG_2	0.582983
chr12:48923375_SG	0.558741
chr12:48923427_IG_0	0.535162
chr12:48923427_IG_3	0.537266
chr12:48923566_SG	0.194666
chr12:48923618_SG	0.18359
chr12:48923964_SG	0.375255
chr12:48924396_SG	0.845263
chr12:48924665_SG	0.094051
chr12:48924763_SG	0.278944
chr12:48924835_SG	0.546495
chr12:48925017_SG	0.445317
chr12:48925253_SG	0.439099
chr12:48925375_IG	0.223034
chr12:48925474_SG	0.804478
chr12:48925487_SG	0.534753
chr12:48925701_SG	0.535153
chr12:48925736_SG	0.70365
chr12:48925916_SG	0.535153
chr12:48926224_IG	0.930196
chr12:48926240_XG_0	0.247988
chr12:48926240_XG_4	0.0837525
chr12:48926240_XG_11	0.130079
chr12:48926240_XG_15	0.440249
chr12:48926345_SG	0.0245535
chr12:48926523_IG_0	0.0694658
chr12:48926523_IG_1	0.895003
chr12:48926523_IG_2	0.806862
chr12:48926523_IG_3	0.988513
chr12:48926523_IG_4	0.529892
chr12:48926523_IG_5	0.177036
chr12:48926523_IG_6	0.907013
chr12:48926543_SG	0.61754
chr12:48926548_SG	0.731874
chr12:48926649_SG	0.982505
chr12:48926758_SG	0.720668
chr12:48926832_SG	0.99796
chr12:48926945_SG	0.535153
chr12:48927054_SG	0.160784
chr12:48927735_SG	0.4391
chr12:48927875_SG	0.268101
chr12:48927932_IG_0	0.370953
chr12:48927932_IG_1	0.372253
chr12:48927946_SG	0.890692
chr12:48928043_IG_0	0.32224
chr12:48928043_IG_1	0.967244
chr12:48928043_IG_4	0.307567
chr12:48928064_XG_0	0.68679
chr12:48928064_XG_1	0.666842
chr12:48928064_XG_4	0.595485
chr12:48928064_XG_9	0.917196
chr12:48928064_XG_10	0.9921
chr12:48928152_SG	0.535152
chr12:48928217_SG	0.433034
chr12:48928320_SG	0.688039
chr12:48928414_SG	0.7216
chr12:48928645_SG	0.205729
chr12:48928810_IG	0.88714
chr12:48928831_IG_0	0.970861
chr12:48928831_IG_1	0.462969
chr12:48928831_IG_2	0.18473
chr12:48928831_IG_3	0.650622
chr12:48928831_IG_5	0.293538
chr12:48928831_IG_7	0.352
chr12:48928998_IG_0	0.447327
chr12:48928998_IG_2	0.528446
chr12:48928998_IG_3	0.325352
chr12:48929116_SG	0.693797
chr12:48929125_SG	0.58949
chr12:48929369_SG	0.962235
chr12:48929455_SG	0.53503
chr12:48929570_SG	0.55764
chr12:48929743_SG	0.3951
chr12:48930016_SG	0.120904
chr12:48930154_SG	0.105547
chr12:48930170_SG	0.587444
chr12:48930239_SG	0.417411
chr12:48930396_SG	0.54071
chr12:48930396_IG	0.629468
chr12:48930465_SG_0	0.0245533
chr12:48930465_SG_1	0.0245534
chr12:48930680_SG	0.589547
chr12:48930766_SG	0.601949
chr12:48930880_SG	0.224135
chr12:48930943_SG	0.60981
chr12:48930965_SG	0.915444
chr12:48931112_SG	0.844573
chr12:48931128_IG_0	0.136578
chr12:48931128_IG_1	0.940524
chr12:48931128_IG_2	0.241109
chr12:48931128_IG_3	0.936952
chr12:48931128_IG_4	0.616061
chr12:48931128_IG_6	0.725152
chr12:48931358_SG	0.398088
chr12:48931359_SG	0.5354
chr12:48931631_SG	0.978319
chr12:48931795_SG	0.258019
chr12:48931905_SG	0.363787
chr12:48932057_SG	0.5349
chr12:48932170_SG	0.167643
chr12:48932185_IG_0	0.34138
chr12:48932185_IG_1	0.000187246
chr12:48932185_IG_3	0.450388
chr12:48932185_IG_4	0.851029
chr12:48932185_IG_5	0.474856
chr12:48932212_SG	0.849886
chr12:48932364_SG	0.512897
chr12:48932491_SG	0.207788
chr12:48932526_SG	0.329656
chr12:48932551_SG	0.674348
chr12:48932657_SG	0.535153
chr12:48932691_SG	0.507599
chr12:48932904_SG	0.535158
chr12:48932991_SG	0.535153
chr12:48933203_SG	0.256717
chr12:48933282_SG	0.927223
chr12:48933375_SG	0.0975757
chr12:48933675_SG	0.537904
chr12:48933676_SG	0.314337
chr12:48933698_IG_0	0.541906
chr12:48933698_IG_2	0.638029
chr12:48933769_SG	0.567627
chr12:48933824_SG	0.0766292
chr12:48933911_SG	0.535152
chr12:48934418_SG	0.298264
chr12:48934526_SG	0.471092
chr12:48934645_SG	0.740449
chr12:48934812_SG	0.184958
chr12:48934936_SG	0.901113
chr12:48934956_SG	0.637594
chr12:48934974_SG	0.722513
chr12:48935018_XG_0	0.981148
chr12:48935018_XG_3	0.925358
chr12:48935030_XG_0	0.2022
chr12:48935030_XG_2	0.203646
chr12:48935030_XG_5	0.929295
chr12:48935034_XG_0	0.531396
chr12:48935034_XG_2	0.781372
chr12:48935034_XG_3	0.489009
chr12:48935519_SG	0.361997
chr12:48935726_SG	0.72174
chr12:48935733_SG	0.56927
chr12:48935780_XG_0	0.843034
chr12:48935780_XG_1	0.611865
chr12:48935780_XG_3	0.721755
chr12:48935912_SG	0.535166
chr12:48935969_SG	0.388841
chr12:48936000_SG	0.852682
chr12:48936994_SG	0.306955
chr12:48937045_IG	0.857821
chr12:48937142_SG	0.537717
chr12:48937457_SG	0.348852
chr12:48937524_SG	0.892673
chr12:48937591_SG	0.452131
chr12:48937608_SG	0.721753
chr12:48937660_IG	0.21466
chr12:48937777_SG	0.809696
chr12:48937896_SG	0.439115
chr12:48938112_SG	0.343245
chr12:48938229_SG	0.535153
chr12:48938235_IG	0.963368
chr12:48938309_SG	0.535196
chr12:48938480_SG	0.0975697
chr12:48938543_IG	0.704893
chr12:48938583_SG	0.535342
chr12:48938668_IG_0	0.255206
chr12:48938668_IG_1	0.263372
chr12:48938668_IG_2	0.849103
chr12:48939289_SG	0.451868
chr12:48939465_SG	0.395198
chr12:48939486_SG	0.000276334
chr12:48939594_SG	0.880668
chr12:48939883_SG	0.732826
chr12:48940016_SG	0.424021
chr12:48940113_IG_0	0.508749
chr12:48940113_IG_1	0.514893
chr12:48940113_IG_2	0.706322
chr12:48940139_SG	0.270907
chr12:48940261_SG	0.439079
chr12:48940280_SG	0.310853
chr12:48940349_SG	0.194063
chr12:48940421_SG	0.189847
chr12:48940496_SG	0.700889
chr12:48940511_SG	0.575891
chr12:48940619_SG	0.823824
chr12:48940815_SG	0.507601
chr12:48940816_SG	0.439093
chr12:48940979_SG	0.439095
chr12:48941199_SG	0.535153
chr12:48941489_SG	0.439165
chr12:48941520_SG	0.792293
chr12:48941648_SG	0.0329613
chr12:48941728_SG	0.535153
chr12:48941873_SG	0.363785
chr12:48942007_SG	0.158728
chr12:48942123_SG	0.363777
chr12:48942228_SG	0.145037
chr12:48942281_SG	0.564748
chr12:48942533_SG	0.105895
chr12:48942619_SG	0.535153
chr12:48942847_SG	0.236889
chr12:48943006_SG	0.535153
chr12:48943022_SG	0.941205
chr12:48943504_SG	0.535153
chr12:48943561_SG	0.955372
chr12:48943581_SG	0.695128
chr12:48943616_SG	0.675219
chr12:48943723_SG	0.5511
chr12:48943754_SG	0.535153
chr12:48943784_SG	0.891101
chr12:48943979_SG	0.807041
chr12:48944469_SG	0.92562
chr12:48944483_IG	0.655325
chr12:48944486_SG	0.655325
chr12:48944614_SG	0.820163
chr12:48944759_SG	0.527848
chr12:48944926_SG	0.716782
chr12:48944947_SG	0.602484
chr12:48944950_SG	0.60249
chr12:48944993_XG_0	0.472112
chr12:48944993_XG_2	0.519949
chr12:48945058_SG	0.533354
chr12:48945155_XG_0	0.969468
chr12:48945155_XG_6	0.482837
chr12:48945155_XG_8	0.35546
chr12:48945155_XG_9	0.627606
chr12:48945531_SG	0.71667
chr12:48945562_IG_0	0.833225
chr12:48945562_IG_1	0.113494
chr12:48945562_IG_2	0.767084
chr12:48945816_SG	0.2834
chr12:48945928_SG	0.654908
chr12:48946160_SG	0.458089
chr12:48946873_SG	0.75959
chr12:48947227_SG	0.53513
chr12:48947319_XG_0	0.75366
chr12:48947319_XG_3	0.884582
chr12:48947319_XG_5	0.72751
chr12:48947319_XG_7	0.263916
chr12:48947319_XG_9	0.310188
chr12:48947319_XG_11	0.941573
chr12:48947319_XG_13	0.742529
chr12:48947319_XG_15	0.99138
chr12:48947347_SG	0.643512
chr12:48947357_SG	0.573683
chr12:48947564_SG	0.160036
chr12:48947590_SG	0.361055
chr12:48947603_SG	0.403074
chr12:48947657_SG	0.356721
chr12:48947962_SG	0.883455
chr12:48947976_IG	0.408939
chr12:48948042_IG_0	0.963054
chr12:48948042_IG_1	0.938758
chr12:48948042_IG_2	0.614733
chr12:48948110_SG	0.53492
chr12:48948206_IG_0	0.408927
chr12:48948206_IG_1	0.721679
chr12:48948206_IG_2	0.507584
chr12:48948267_SG	0.408943
chr12:48948277_XG_0	0.310451
chr12:48948277_XG_5	0.666278
chr12:48948277_XG_6	0.343792
chr12:48948291_SG	0.0288201
chr12:48948346_SG	0.408983
chr12:48948720_SG	0.791009
chr12:48948970_SG	0.672819
chr12:48949156_SG	0.408935
chr12:48949272_SG	0.408939
chr12:48949288_SG	0.25802
chr12:48949295_SG	0.264695
chr12:48949358_IG	0.115381
chr12:48949437_SG	0.406165
chr12:48949500_SG	0.401886
chr12:48949632_SG	0.396359
chr12:48949682_SG	0.824666
chr12:48949761_SG	0.409043
chr12:48949941_SG	0.408944
chr12:48950071_SG	0.11404
chr12:48950430_SG	0.428895
chr12:48950442_SG	0.439021
chr12:48950501_SG	0.873254
chr12:48950618_SG	0.53513
chr12:48950671_SG_0	0.363786
chr12:48950671_SG_2	0.363786
chr12:48950722_SG	0.363786
chr12:48950725_SG	0.925664
chr12:48950765_SG	0.274914
chr12:48950800_IG	0.73583
chr12:48950897_SG	0.535128
chr12:48950933_SG	0.040755
chr12:48951062_SG	0.955372
chr12:48951083_SG	0.241688
chr12:48951133_SG	0.721694
chr12:48951331_SG	0.706637
chr12:48951338_SG	0.152506
chr12:48951354_SG	0.44476
chr12:48951495_SG	0.0410472
chr12:48951569_SG	0.253348
chr12:48951586_IG_0	0.744985
chr12:48951586_IG_1	0.0840107
chr12:48951586_IG_2	0.0220335
chr12:48951655_SG	0.724226
chr12:48951751_SG	0.966607
chr12:48951874_SG	0.535143
chr12:48951879_IG	0.433615
chr12:48951891_SG	0.64875
chr12:48952007_SG	0.371097
chr12:48952017_SG	0.350826
chr12:48952113_SG	0.688421
chr12:48952194_SG	0.721694
chr12:48952242_SG	0.371949
chr12:48952275_SG	0.53513
chr12:48952352_SG	0.569387
chr12:48952353_SG	0.569387
chr12:48952666_SG	0.554235
chr12:48952669_SG	0.695468
chr12:48952881_SG	0.382309
chr12:48952910_SG	0.222399
chr12:48952999_SG	0.987932
chr12:48953279_SG	0.721649
chr12:48953417_IG	0.873136
chr12:48953419_SG	0.392987
chr12:48953423_IG_0	0.872502
chr12:48953423_IG_1	0.872502
chr12:48953435_IG	0.871434
chr12:48953460_SG	0.530475
chr12:48953798_SG	0.53513
chr12:48953960_SG	0.820843
chr12:48954036_SG	0.25802
chr12:48954082_IG	0.482788
chr12:48954087_SG	0.482788
chr12:48954148_SG	0.53513
chr12:48954174_SG	0.788473
chr12:48954176_SG	0.0510414
chr12:48954388_SG	0.0156004
chr12:48955153_SG	0.25802
chr12:48955222_SG	0.507581
chr12:48955594_SG	0.53513
chr12:48955752_SG	0.721694
chr12:48956073_SG	0.43926
chr12:48956106_SG	0.37179
chr12:48956223_SG	0.898782
chr12:48956299_SG	0.681774
chr12:48956613_SG	0.391671
chr12:48956647_SG	0.907937
chr12:48956674_SG	0.907994
chr12:48956675_SG	0.516552
chr12:48956903_IG	0.542718
chr12:48956920_SG	0.854322
chr12:48957056_SG	0.594277
chr12:48957224_SG	0.282185
chr12:48957286_SG	0.560302
chr12:48957405_SG	0.732965
chr12:48957540_SG	0.887402
chr12:48957558_SG	0.441526
chr12:48957560_SG	0.510014
chr12:48957607_SG	0.455199
chr12:48957619_SG	0.251989
chr12:48957630_SG	0.578324
chr12:48957710_SG	0.648946
chr12:48957728_SG_0	0.83528
chr12:48957728_SG_1	0.805063
chr12:48957789_SG	0.887823
chr12:48957821_SG	1
chr12:48957871_SG	0.498085
chr12:48957969_SG	0.982052
chr12:48958006_SG	0.107997
chr12:48958072_SG	0.326137
chr12:48958185_SG	0.183593
chr12:48958334_IG_0	0.637179
chr12:48958334_IG_4	0.401601
chr12:48958334_IG_6	0.308101
chr12:48958334_IG_8	0.653398
chr12:48958420_SG_0	0.754822
chr12:48958420_SG_1	0.299711
chr12:48958420_SG_2	0.650573
chr12:48958474_SG	0.506622
chr12:48958536_SG	0.454078
chr12:48958555_SG	0.497958
chr12:48958580_IG	0.469016
chr12:48958657_SG	0.77283
chr12:48958882_SG	0.79108
chr12:48958930_IG_0	0.454859
chr12:48958930_IG_2	0.815878
chr12:48958930_IG_3	0.431323
chr12:48959004_SG	0.952513
chr12:48959071_SG	0.0757212
chr12:48959181_SG	0.391907
chr12:48959203_IG	0.454053
chr12:48959210_IG_0	0.741278
chr12:48959210_IG_2	0.741278
chr12:48959218_IG	0.694217
chr12:48959222_SG	0.741278
chr12:48959240_XG_0	0.403943
chr12:48959240_XG_1	0.45147
chr12:48959240_XG_2	0.36311
chr12:48959244_SG	0.47954
chr12:48959263_SG	0.378454
chr12:48959304_IG	0.548349
chr12:48959355_SG	0.542845
chr12:48959405_SG	0.252809
chr12:48959605_SG	0.201283
chr12:48959643_SG	0.59823
chr12:48959753_XG_0	0.288282
chr12:48959753_XG_2	0.879327
chr12:48959753_XG_4	0.601074
chr12:48959755_IG	0.368019
chr12:48959756_IG_0	0.475715
chr12:48959756_IG_2	0.475703
chr12:48959789_SG	0.971625
chr12:48959818_SG	0.5258
chr12:48959837_SG	0.406604
chr12:48959937_SG	0.4873
chr12:48959941_IG	0.790508
chr12:48959962_SG	0.100341
chr12:48960004_SG	0.777937
chr12:48960024_SG	0.901042
chr12:48960078_XG_0	0.475063
chr12:48960078_XG_8	0.678953
chr12:48960078_XG_12	0.914442
chr12:48960121_SG	0.955499
chr12:48960262_XG_0	0.611411
chr12:48960262_XG_3	0.424209
chr12:48960262_XG_7	0.697471
chr12:48960313_SG	0.972845
chr12:48960344_SG	0.407374
chr12:48960701_SG	0.542844
chr12:48960717_SG	0.633017
chr12:48961253_SG	0.742379
chr12:48961509_SG	0.534424
chr12:48961552_SG	0.687181
chr12:48961687_SG	0.0905649
chr12:48961752_SG	0.274675
chr12:48962081_SG	0.0571362
chr12:48962125_XG_0	0.937424
chr12:48962125_XG_4	0.848792
chr12:48962126_IG	0.733704
chr12:48962183_SG	0.616519
chr12:48962359_SG	0.490871
chr12:48962393_SG	0.139513
chr12:48962444_SG	0.300211
chr12:48962619_SG	0.108057
chr12:48962697_SG	0.783469
chr12:48962730_SG	0.0686953
chr12:48962751_SG	0.455141
chr12:48962964_SG	0.721715
chr12:48963155_XG_0	0.304871
chr12:48963155_XG_2	0.440385
chr12:48963155_XG_5	0.0240539
chr12:48963155_XG_6	0.811551
chr12:48963175_IG	0.0907435
chr12:48963229_IG_0	0.421981
chr12:48963229_IG_1	0.861215
chr12:48963229_IG_2	0.420284
chr12:48963265_IG	0.0138023
chr12:48963359_SG_0	0.238228
chr12:48963359_SG_1	0.238812
chr12:48963359_SG_2	0.962
chr12:48963466_SG	0.365291
chr12:48963532_SG	0.739568
chr12:48963564_SG	0.45514
chr12:48963662_SG	0.967127
chr12:48963731_SG	0.245842
chr12:48964104_SG	0.40078
chr12:48964106_SG	0.400763
chr12:48964329_SG	0.383229
chr12:48964358_SG	0.799276
chr12:48964395_SG	0.137301
chr12:48964528_SG	0.842208
chr12:48964609_SG	0.0128229
chr12:48964696_SG	0.838317
chr12:48964894_SG	0.25924
chr12:48965028_SG	0.629996
chr12:48965038_SG	0.519328
chr12:48965097_SG	0.534598
chr12:48965263_SG	0.33164
chr12:48965283_SG	0.369512
chr12:48965380_SG	0.25749
chr12:48965455_SG	0.137311
chr12:48965571_IG	0.699044
chr12:48965798_SG	0.34574
chr12:48965804_SG	0.534614
chr12:48966206_SG	0.534756
chr12:48966303_SG	0.135626
chr12:48966322_SG	0.691418
chr12:48966364_SG	0.766642
chr12:48966384_SG	0.252388
chr12:48966433_SG	0.303308
chr12:48966784_SG	0.260544
chr12:48966845_SG	0.947412
chr12:48966955_SG	0.246941
chr12:48966958_SG	0.47327
chr12:48967163_IG_0	0.60342
chr12:48967163_IG_1	0.611848
chr12:48967176_XG_0	0.433626
chr12:48967176_XG_2	0.320061
chr12:48967271_SG	0.739687
chr12:48967367_SG	0.454578
chr12:48967580_SG	0.534958
chr12:48967803_SG	0.634746
chr12:48968090_SG	0.0917217
chr12:48968096_SG	0.457111
chr12:48968105_IG	0.668343
chr12:48968254_SG	0.204517
chr12:48968788_IG	0.601799
chr12:48968996_SG	0.4532
chr12:48969018_SG	0.5014
chr12:48969048_SG	0.699064
chr12:48969365_SG	0.529604
chr12:48969391_IG	0.831026
chr12:48969405_SG	0.0414467
chr12:48969578_SG	0.912661
chr12:48969598_SG	0.839669
chr12:48969760_IG	0.58391
chr12:48969956_IG	0.731896
chr12:48969989_SG	0.226452
chr12:48970047_SG_0	0.602736
chr12:48970047_SG_1	0.602702
chr12:48970138_SG	0.527957
chr12:48970197_SG	0.573075
chr12:48970494_SG	0.665871
chr12:48970496_SG	0.114272
chr12:48970529_SG	0.8349
chr12:48970551_SG	0.667309
chr12:48970564_SG	0.589574
chr12:48970608_SG	0.280868
chr12:48970731_SG	0.184056
chr12:48970997_SG	0.399881
chr12:48971365_SG	0.312914
chr12:48971640_SG	0.260924
chr12:48972055_SG	0.216986
chr12:48972203_SG	0.434255
chr12:48972367_SG	0.284878
chr12:48972467_SG	0.932505
chr12:48972508_SG	0.683233
chr12:48972624_SG	0.375255
chr12:48972910_SG	0.813626
chr12:48972998_SG	0.053327
chr12:48973107_SG	0.217279
chr12:48973325_SG	0.55899
chr12:48973544_SG	0.00656843
chr12:48973622_SG	0.0618195
chr12:48973687_SG	0.842142
chr12:48973752_SG	0.114753
chr12:48973881_SG	0.713661
chr12:48974142_SG	0.73856
chr12:48974173_SG	0.737875
chr12:48974226_SG	0.879996
chr12:48974469_SG	0.353226
chr12:48974596_SG	0.554209
chr12:48974771_SG	0.149762
chr12:48974850_SG	0.539734
chr12:48974998_SG	0.401359
chr12:48975040_SG	0.253447
chr12:48975142_SG	0.594217
chr12:48975188_SG	0.301946
chr12:48975265_SG	0.0367587
chr12:48975270_XG_2	0.641539
chr12:48975282_XG_0	0.546088
chr12:48975282_XG_1	0.579756
chr12:48975282_XG_4	0.965877
chr12:48975282_XG_7	0.731546
chr12:48975310_SG	0.43086
chr12:48975683_SG	0.713491
chr12:48975837_SG	0.159933
chr12:48975838_SG	0.0342654
chr12:48976173_SG	0.405467
chr12:48976196_SG	0.91765
chr12:48976338_SG	0.713739
chr12:48976409_SG	0.799047
chr12:48976686_IG_0	0.856684
chr12:48976686_IG_4	0.211384
chr12:48976686_IG_6	0.728777
chr12:48976696_SG	0.426298
chr12:48976764_SG	0.473722
chr12:48976798_SG	0.573039
chr12:48976878_SG	0.913581
chr12:48977074_SG	0.543444
chr12:48977086_SG	0.299678
chr12:48977232_SG	0.779996
chr12:48977359_SG	0.594828
chr12:48977459_SG	0.809528
chr12:48977565_SG	0.828872
chr12:48977566_SG	0.708125
chr12:48977573_SG	0.606899
chr12:48977748_IG_0	0.470466
chr12:48977748_IG_1	0.742083
[truncated: 9,376 more rows]

## Sheet: Fig1-LD
snp1	snp2	dprime	rsquare
chr12:48797423_SG	chr12:49297274	1	8e-06
chr12:48797453_SG	chr12:49297274	1	0.000826
chr12:48797468_SG	chr12:49297274	1	2e-06
chr12:48797501_SG	chr12:49297274	1	3e-06
chr12:48797602_SG	chr12:49297274	1	0
chr12:48797620_SG	chr12:49297274	1	0.000826
chr12:48797634_SG_0	chr12:49297274	1	3e-06
chr12:48797634_SG_1	chr12:49297274	1	7e-06
chr12:48797643_SG	chr12:49297274	1	8e-06
chr12:48797646_SG	chr12:49297274	1	2e-06
chr12:48797654_SG	chr12:49297274	0.989872	0.008703
chr12:48797682_SG	chr12:49297274	1	1e-06
chr12:48797787_SG	chr12:49297274	1	1e-06
chr12:48797794_SG	chr12:49297274	1	2.9e-05
chr12:48797797_SG	chr12:49297274	1	0
chr12:48797812_SG	chr12:49297274	1	0
chr12:48797895_XG_0	chr12:49297274	1	4e-05
chr12:48797895_XG_1	chr12:49297274	1	1e-06
chr12:48797895_XG_2	chr12:49297274	1	5e-06
chr12:48797895_XG_3	chr12:49297274	1	2.3e-05
chr12:48797895_XG_4	chr12:49297274	1	3e-06
chr12:48797895_XG_5	chr12:49297274	1	1.1e-05
chr12:48797899_SG	chr12:49297274	1	6e-06
chr12:48797920_SG	chr12:49297274	1	3.9e-05
chr12:48797928_SG	chr12:49297274	1	0
chr12:48797969_SG	chr12:49297274	1	1.6e-05
chr12:48798059_SG	chr12:49297274	1	0
chr12:48798072_SG	chr12:49297274	1	7e-06
chr12:48798107_SG	chr12:49297274	1	0
chr12:48798131_SG	chr12:49297274	0.35064	0.000111
chr12:48798198_SG	chr12:49297274	1	1e-06
chr12:48798207_SG	chr12:49297274	0.098666	0.000111
chr12:48798214_SG	chr12:49297274	1	2e-06
chr12:48798350_SG	chr12:49297274	1	1e-06
chr12:48798376_SG	chr12:49297274	1	2e-06
chr12:48798384_SG	chr12:49297274	1	1e-06
chr12:48798415_XG_0	chr12:49297274	1	0.000776
chr12:48798415_XG_1	chr12:49297274	1	4e-06
chr12:48798415_XG_2	chr12:49297274	1	0.000123
chr12:48798415_XG_3	chr12:49297274	1	2e-05
chr12:48798415_XG_4	chr12:49297274	1	0.000756
chr12:48798415_XG_5	chr12:49297274	1	6e-06
chr12:48798669_IG_0	chr12:49297274	1	0
chr12:48798669_IG_1	chr12:49297274	1	0
chr12:48798670_SG	chr12:49297274	0.040526	6e-06
chr12:48798672_SG	chr12:49297274	0.023789	5e-05
chr12:48798692_SG	chr12:49297274	1	1e-06
chr12:48798697_SG	chr12:49297274	1	2e-06
chr12:48798706_SG	chr12:49297274	#NAME?	2e-06
chr12:48798715_SG	chr12:49297274	#NAME?	0
chr12:48798794_SG	chr12:49297274	1	0.00081
chr12:48798795_SG	chr12:49297274	1	1e-06
chr12:48798848_SG	chr12:49297274	1	1e-06
chr12:48798868_SG	chr12:49297274	1	3e-06
chr12:48798914_SG	chr12:49297274	1	1e-06
chr12:48798943_IG_0	chr12:49297274	0.761174	0.001805
chr12:48798943_IG_2	chr12:49297274	1	1.9e-05
chr12:48798943_IG_3	chr12:49297274	1	7e-06
chr12:48798943_IG_4	chr12:49297274	1	5e-05
chr12:48798943_IG_5	chr12:49297274	0.022034	0.000137
chr12:48798943_IG_6	chr12:49297274	0.032745	0.000502
chr12:48798943_IG_7	chr12:49297274	0.261699	0.000148
chr12:48798943_IG_8	chr12:49297274	0.247928	0.000551
chr12:48799006_SG	chr12:49297274	1	6e-06
chr12:48799061_SG	chr12:49297274	1	2e-06
chr12:48799064_SG_0	chr12:49297274	1	7e-06
chr12:48799064_SG_1	chr12:49297274	1	1e-06
chr12:48799064_SG_2	chr12:49297274	1	9e-06
chr12:48799244_SG	chr12:49297274	1	0.00081
chr12:48799286_SG	chr12:49297274	1	0
chr12:48799354_SG	chr12:49297274	0.022793	0.000168
chr12:48799354_IG_0	chr12:49297274	0.549261	0.001156
chr12:48799354_IG_1	chr12:49297274	1	7e-06
chr12:48799354_IG_2	chr12:49297274	0.371137	0.000402
chr12:48799354_IG_3	chr12:49297274	1	0.000822
chr12:48799359_SG	chr12:49297274	1	0.000707
chr12:48799360_SG	chr12:49297274	0.860525	0.000882
chr12:48799361_SG	chr12:49297274	0.482784	0.001156
chr12:48799377_XG_0	chr12:49297274	0.47593	0.000126
chr12:48799377_XG_1	chr12:49297274	1	6e-06
chr12:48799377_XG_2	chr12:49297274	0.467786	0.000122
chr12:48799390_SG	chr12:49297274	0.665051	0.000104
chr12:48799421_SG	chr12:49297274	1	3e-06
chr12:48799430_SG	chr12:49297274	1	5.3e-05
chr12:48799434_SG	chr12:49297274	1	6.1e-05
chr12:48799455_SG	chr12:49297274	1	3e-06
chr12:48799489_SG	chr12:49297274	1	1e-06
chr12:48799511_SG	chr12:49297274	1	0.000811
chr12:48799664_SG	chr12:49297274	1	3e-06
chr12:48799664_IG_0	chr12:49297274	1	0
chr12:48799664_IG_2	chr12:49297274	1	0
chr12:48799684_SG	chr12:49297274	1	1e-06
chr12:48799711_SG	chr12:49297274	1	0.00081
chr12:48799780_SG	chr12:49297274	1	1e-05
chr12:48799828_SG	chr12:49297274	1	1e-06
chr12:48799880_SG	chr12:49297274	1	2.1e-05
chr12:48799910_SG	chr12:49297274	1	1e-06
chr12:48799985_XG_0	chr12:49297274	0.087817	0.000269
chr12:48799985_XG_2	chr12:49297274	1	8.7e-05
chr12:48799985_XG_9	chr12:49297274	#NAME?	2e-06
chr12:48799985_XG_10	chr12:49297274	1	3e-06
chr12:48799985_XG_13	chr12:49297274	1	1e-06
chr12:48799985_XG_15	chr12:49297274	#NAME?	2e-06
chr12:48799985_XG_17	chr12:49297274	1	2e-06
chr12:48799985_XG_18	chr12:49297274	1	1e-06
chr12:48799985_XG_20	chr12:49297274	#NAME?	2e-06
chr12:48799985_XG_21	chr12:49297274	#NAME?	2e-06
chr12:48799985_XG_32	chr12:49297274	1	7e-06
chr12:48799985_XG_33	chr12:49297274	1	0.000482
chr12:48799985_XG_34	chr12:49297274	1	7e-06
chr12:48799985_XG_35	chr12:49297274	#NAME?	6e-06
chr12:48799985_XG_37	chr12:49297274	1	0
chr12:48799985_XG_39	chr12:49297274	#NAME?	3e-06
chr12:48799985_XG_40	chr12:49297274	0.026256	0.000358
chr12:48799985_XG_41	chr12:49297274	1	1.3e-05
chr12:48799985_XG_42	chr12:49297274	#NAME?	3e-06
chr12:48799985_XG_43	chr12:49297274	#NAME?	0
chr12:48799985_XG_44	chr12:49297274	0.030347	0.000266
chr12:48799985_XG_45	chr12:49297274	0.010032	0
chr12:48799985_XG_46	chr12:49297274	1	2.2e-05
chr12:48799985_XG_47	chr12:49297274	1	5e-06
chr12:48799985_XG_48	chr12:49297274	1	5e-06
chr12:48799985_XG_49	chr12:49297274	0.019157	0.000216
chr12:48799985_XG_50	chr12:49297274	#NAME?	4e-06
chr12:48799985_XG_51	chr12:49297274	1	4e-06
chr12:48799985_XG_52	chr12:49297274	1	1.1e-05
chr12:48799985_XG_53	chr12:49297274	1	1.3e-05
chr12:48799985_XG_54	chr12:49297274	1	2.1e-05
chr12:48799985_XG_55	chr12:49297274	1	9e-06
chr12:48800010_SG	chr12:49297274	0.003359	1.7e-05
chr12:48800039_SG	chr12:49297274	#NAME?	3.3e-05
chr12:48800069_SG	chr12:49297274	0.97133	0.00133
chr12:48800148_SG	chr12:49297274	1	1e-06
chr12:48800151_SG	chr12:49297274	1	1e-06
chr12:48800173_SG	chr12:49297274	1	3.6e-05
chr12:48800202_SG	chr12:49297274	1	0
chr12:48800246_SG	chr12:49297274	1	1.5e-05
chr12:48800253_SG	chr12:49297274	1	1e-05
chr12:48800259_SG	chr12:49297274	1	2e-06
chr12:48800260_SG	chr12:49297274	#NAME?	1e-06
chr12:48800264_SG_0	chr12:49297274	1	8e-06
chr12:48800264_SG_1	chr12:49297274	1	8e-06
chr12:48800275_SG	chr12:49297274	1	1e-06
chr12:48800299_IG	chr12:49297274	1	1e-06
chr12:48800358_SG	chr12:49297274	1	4e-06
chr12:48800387_SG	chr12:49297274	1	1.5e-05
chr12:48800411_SG	chr12:49297274	1	1.1e-05
chr12:48800420_SG	chr12:49297274	1	2e-06
chr12:48800441_SG	chr12:49297274	1	3e-06
chr12:48800492_SG	chr12:49297274	#NAME?	2e-06
chr12:48800494_SG	chr12:49297274	1	0
chr12:48800532_XG_0	chr12:49297274	0.978823	0.001896
chr12:48800532_XG_1	chr12:49297274	0.967233	0.00114
chr12:48800532_XG_3	chr12:49297274	1	0.000641
chr12:48800532_XG_6	chr12:49297274	1	1e-06
chr12:48800582_SG	chr12:49297274	1	1.2e-05
chr12:48800601_SG	chr12:49297274	1	0
chr12:48800618_SG	chr12:49297274	1	0.000701
chr12:48800639_SG	chr12:49297274	0.272088	4e-06
chr12:48800641_SG	chr12:49297274	1	1e-06
chr12:48800651_SG	chr12:49297274	1	8e-06
chr12:48800665_SG	chr12:49297274	1	1e-06
chr12:48800696_SG	chr12:49297274	1	0
chr12:48800914_IG	chr12:49297274	1	1e-06
chr12:48801052_SG	chr12:49297274	1	8.7e-05
chr12:48801070_IG	chr12:49297274	1	1e-06
chr12:48801091_SG	chr12:49297274	1	2e-06
chr12:48801097_SG	chr12:49297274	1	2e-06
chr12:48801144_SG	chr12:49297274	1	1e-06
chr12:48801158_SG	chr12:49297274	1	4.7e-05
chr12:48801225_SG	chr12:49297274	1	0.00018
chr12:48801226_SG	chr12:49297274	1	4e-06
chr12:48801265_SG	chr12:49297274	1	1e-06
chr12:48801279_SG	chr12:49297274	1	0
chr12:48801341_SG	chr12:49297274	0.927078	0.022059
chr12:48801560_SG	chr12:49297274	1	0
chr12:48801598_SG	chr12:49297274	1	1e-06
chr12:48801606_SG	chr12:49297274	0.926667	0.021692
chr12:48801655_SG	chr12:49297274	0.290837	1.3e-05
chr12:48801666_IG_0	chr12:49297274	0.649699	0.001026
chr12:48801666_IG_1	chr12:49297274	0.649699	0.001026
chr12:48801667_SG	chr12:49297274	1	6e-06
chr12:48801689_IG_0	chr12:49297274	0.571514	0.005928
chr12:48801689_IG_2	chr12:49297274	1	0.000719
chr12:48801689_IG_3	chr12:49297274	0.058626	1e-05
chr12:48801689_IG_4	chr12:49297274	0.497354	0.008025
chr12:48801689_IG_5	chr12:49297274	0.025104	9.8e-05
chr12:48801699_SG	chr12:49297274	1	0.000285
chr12:48801711_SG	chr12:49297274	0.078142	9e-05
chr12:48801718_SG	chr12:49297274	1	4e-06
chr12:48801750_SG	chr12:49297274	0.926662	0.021689
chr12:48801767_SG	chr12:49297274	1	4e-06
chr12:48801778_SG	chr12:49297274	#NAME?	3e-06
chr12:48801836_SG	chr12:49297274	1	1e-06
chr12:48801840_SG	chr12:49297274	1	1e-06
chr12:48801863_SG	chr12:49297274	1	1e-06
chr12:48801882_SG	chr12:49297274	1	5e-06
chr12:48801897_SG	chr12:49297274	1	6e-06
chr12:48801904_SG	chr12:49297274	1	8e-06
chr12:48801908_SG	chr12:49297274	0.603353	8.6e-05
chr12:48801918_SG	chr12:49297274	0.562869	4.4e-05
chr12:48801926_SG	chr12:49297274	0.418588	4e-05
chr12:48801945_SG	chr12:49297274	0.029203	0.000137
chr12:48801955_SG	chr12:49297274	0.00027	2e-06
chr12:48801964_SG	chr12:49297274	0.001849	4e-06
chr12:48801971_SG	chr12:49297274	0.353689	6e-06
chr12:48801997_IG_0	chr12:49297274	0.967105	0.004095
chr12:48801997_IG_1	chr12:49297274	1	5.8e-05
chr12:48801997_IG_2	chr12:49297274	0.966534	0.003999
chr12:48801998_SG	chr12:49297274	0.977703	0.004117
chr12:48802028_SG	chr12:49297274	0.003739	2e-06
chr12:48802034_SG	chr12:49297274	0.169669	2e-06
chr12:48802037_SG	chr12:49297274	0.005961	3e-06
chr12:48802055_SG	chr12:49297274	0.002851	1e-06
chr12:48802067_SG	chr12:49297274	0.652682	0.0001
chr12:48802100_SG	chr12:49297274	1	2e-05
chr12:48802103_SG	chr12:49297274	0.003804	1e-05
chr12:48802127_SG	chr12:49297274	#NAME?	1e-06
chr12:48802134_SG	chr12:49297274	0.02942	0.000172
chr12:48802141_SG	chr12:49297274	0.00041	5.5e-05
chr12:48802149_SG	chr12:49297274	1	3.6e-05
chr12:48802150_SG	chr12:49297274	1	3.6e-05
chr12:48802170_SG	chr12:49297274	0.015444	4e-05
chr12:48802178_SG	chr12:49297274	0.021827	0.000118
chr12:48802181_SG	chr12:49297274	0.021826	0.000117
chr12:48802187_SG	chr12:49297274	0.028332	0.000315
chr12:48802189_SG	chr12:49297274	0.011885	8.5e-05
chr12:48802197_SG	chr12:49297274	0.053086	0.000573
chr12:48802223_SG	chr12:49297274	0.062547	0.000211
chr12:48802233_SG	chr12:49297274	0.328284	2.7e-05
chr12:48802241_SG	chr12:49297274	0.424145	9e-06
chr12:48802256_SG	chr12:49297274	1	1.3e-05
chr12:48802280_SG	chr12:49297274	0.381717	2.1e-05
chr12:48802286_SG_0	chr12:49297274	0.463351	9.1e-05
chr12:48802286_SG_1	chr12:49297274	0.461632	9e-05
chr12:48802286_SG_2	chr12:49297274	1	1e-06
chr12:48802288_IG	chr12:49297274	0.410507	6.8e-05
chr12:48802292_SG	chr12:49297274	0.410507	6.8e-05
chr12:48802298_SG	chr12:49297274	0.014599	9e-06
chr12:48802308_SG	chr12:49297274	0.003475	1e-06
chr12:48802312_SG	chr12:49297274	0.003475	1e-06
chr12:48802317_SG_0	chr12:49297274	0.933905	0.021386
chr12:48802317_SG_1	chr12:49297274	1	1.1e-05
chr12:48802317_SG_2	chr12:49297274	0.933988	0.021428
chr12:48802320_IG	chr12:49297274	0.003475	1e-06
chr12:48802330_SG	chr12:49297274	0.003842	6e-06
chr12:48802333_SG	chr12:49297274	0.002662	3e-06
chr12:48802342_SG	chr12:49297274	0.002333	2e-06
chr12:48802349_SG	chr12:49297274	1	1.1e-05
chr12:48802350_SG	chr12:49297274	1	1e-06
chr12:48802431_SG	chr12:49297274	1	1.9e-05
chr12:48802492_XG_0	chr12:49297274	0.833652	0.001353
chr12:48802492_XG_1	chr12:49297274	1	1.4e-05
chr12:48802492_XG_2	chr12:49297274	1	3.9e-05
chr12:48802492_XG_3	chr12:49297274	1	0.000127
chr12:48802492_XG_4	chr12:49297274	1	0.002085
chr12:48802492_XG_5	chr12:49297274	0.926861	0.001504
chr12:48802492_XG_6	chr12:49297274	0.436557	0.033859
chr12:48802492_XG_7	chr12:49297274	0.031523	4.6e-05
chr12:48802492_XG_8	chr12:49297274	0.110233	0.000902
chr12:48802492_XG_9	chr12:49297274	0.949198	0.000731
chr12:48802492_XG_10	chr12:49297274	1	0.000477
chr12:48802492_XG_11	chr12:49297274	1	0.000503
chr12:48802492_XG_12	chr12:49297274	1	0.000372
chr12:48802492_XG_13	chr12:49297274	1	0.000221
chr12:48802492_XG_14	chr12:49297274	1	0.000251
chr12:48802492_XG_22	chr12:49297274	1	1e-06
chr12:48802534_SG	chr12:49297274	1	7e-06
chr12:48802554_SG	chr12:49297274	0.001024	0
chr12:48802562_SG	chr12:49297274	0.346506	1.9e-05
chr12:48802574_SG	chr12:49297274	0.057128	0.000174
chr12:48802597_SG	chr12:49297274	1	1.2e-05
chr12:48802631_SG	chr12:49297274	1	0
chr12:48802699_SG	chr12:49297274	1	1e-06
chr12:48802804_SG	chr12:49297274	1	0.003878
chr12:48802824_SG	chr12:49297274	1	2e-06
chr12:48802853_SG	chr12:49297274	1	0
chr12:48802904_SG	chr12:49297274	1	1e-06
chr12:48802918_SG	chr12:49297274	1	5e-06
chr12:48802925_SG	chr12:49297274	#NAME?	4e-06
chr12:48802964_SG	chr12:49297274	1	1.6e-05
chr12:48802976_IG	chr12:49297274	1	1e-06
chr12:48803044_SG	chr12:49297274	0.979944	0.003281
chr12:48803067_SG	chr12:49297274	1	3e-06
chr12:48803091_SG	chr12:49297274	1	0
chr12:48803314_SG	chr12:49297274	1	0.000195
chr12:48803342_SG	chr12:49297274	1	6e-06
chr12:48803351_SG	chr12:49297274	1	0.000248
chr12:48803394_SG	chr12:49297274	1	1.2e-05
chr12:48803498_SG	chr12:49297274	1	1e-06
chr12:48803528_SG	chr12:49297274	0.926589	0.021625
chr12:48803595_SG	chr12:49297274	0.926591	0.021627
chr12:48803747_SG	chr12:49297274	1	2.5e-05
chr12:48803748_SG	chr12:49297274	1	2.7e-05
chr12:48803777_SG	chr12:49297274	1	1e-06
chr12:48803804_SG	chr12:49297274	0.926585	0.021621
chr12:48803816_IG	chr12:49297274	1	1e-06
chr12:48803882_SG	chr12:49297274	1	1.1e-05
chr12:48804109_SG	chr12:49297274	1	1e-06
chr12:48804112_SG	chr12:49297274	1	1e-05
chr12:48804156_SG	chr12:49297274	0.926589	0.021625
chr12:48804158_SG	chr12:49297274	1	1.2e-05
chr12:48804288_SG	chr12:49297274	1	2.2e-05
chr12:48804296_SG	chr12:49297274	1	1e-06
chr12:48804399_SG	chr12:49297274	1	1e-06
chr12:48804448_SG	chr12:49297274	1	1e-06
chr12:48804484_SG	chr12:49297274	1	9.5e-05
chr12:48804499_SG	chr12:49297274	1	0
chr12:48804500_IG_0	chr12:49297274	1	0
chr12:48804500_IG_2	chr12:49297274	1	0
chr12:48804633_SG	chr12:49297274	1	7e-06
chr12:48804699_SG	chr12:49297274	1	6e-06
chr12:48805010_SG	chr12:49297274	1	6e-06
chr12:48805016_SG	chr12:49297274	1	6e-05
chr12:48805043_SG	chr12:49297274	1	7e-06
chr12:48805212_SG	chr12:49297274	1	0
chr12:48805530_SG	chr12:49297274	1	0
chr12:48805546_SG	chr12:49297274	#NAME?	1e-06
chr12:48805584_SG	chr12:49297274	#NAME?	1e-06
chr12:48805589_SG	chr12:49297274	1	4e-06
chr12:48805602_SG	chr12:49297274	#NAME?	0
chr12:48805635_SG	chr12:49297274	1	1e-06
chr12:48805690_SG	chr12:49297274	1	0
chr12:48805713_SG	chr12:49297274	1	1e-06
chr12:48805716_SG	chr12:49297274	1	1e-06
chr12:48805716_XG_0	chr12:49297274	0.529784	6.9e-05
chr12:48805716_XG_1	chr12:49297274	0.528367	6.8e-05
chr12:48805716_XG_2	chr12:49297274	1	2e-06
chr12:48805731_XG_0	chr12:49297274	0.336403	0.000251
chr12:48805731_XG_1	chr12:49297274	1	0
chr12:48805731_XG_2	chr12:49297274	#NAME?	1e-06
chr12:48805731_XG_3	chr12:49297274	1	0.000211
chr12:48805731_XG_5	chr12:49297274	0.724389	2e-06
chr12:48805731_XG_6	chr12:49297274	0.216786	0.000125
chr12:48805737_SG	chr12:49297274	0.525434	3.2e-05
chr12:48805740_SG	chr12:49297274	0.008327	1.2e-05
chr12:48805742_SG	chr12:49297274	1	1.1e-05
chr12:48805749_SG	chr12:49297274	1	2.5e-05
chr12:48805754_SG	chr12:49297274	1	2.7e-05
chr12:48805772_SG	chr12:49297274	1	3e-06
chr12:48805794_SG	chr12:49297274	1	0
chr12:48805808_SG	chr12:49297274	#NAME?	0
chr12:48805829_SG	chr12:49297274	1	1e-06
chr12:48805870_SG	chr12:49297274	1	0
chr12:48805937_SG	chr12:49297274	1	2e-06
chr12:48805946_SG	chr12:49297274	1	1e-06
chr12:48806155_SG	chr12:49297274	1	1e-06
chr12:48806212_SG	chr12:49297274	1	1e-06
chr12:48806271_SG	chr12:49297274	1	2e-06
chr12:48806293_SG	chr12:49297274	1	3.6e-05
chr12:48806300_SG	chr12:49297274	0.025081	0.000594
chr12:48806419_SG	chr12:49297274	1	3e-06
chr12:48806490_SG	chr12:49297274	1	1e-06
chr12:48806683_SG	chr12:49297274	1	1e-06
chr12:48806731_SG	chr12:49297274	1	3.4e-05
chr12:48806903_SG	chr12:49297274	1	1e-06
chr12:48806909_SG	chr12:49297274	1	0.000152
chr12:48806989_SG	chr12:49297274	1	0
chr12:48806999_SG	chr12:49297274	1	2e-06
chr12:48807033_SG	chr12:49297274	1	1.3e-05
chr12:48807048_SG	chr12:49297274	1	1e-06
chr12:48807057_SG	chr12:49297274	#NAME?	1e-06
chr12:48807066_SG	chr12:49297274	1	1e-06
chr12:48807080_SG	chr12:49297274	1	0
chr12:48807164_SG	chr12:49297274	1	3.1e-05
chr12:48807202_SG	chr12:49297274	1	3e-06
chr12:48807222_SG	chr12:49297274	1	9.9e-05
chr12:48807245_SG	chr12:49297274	1	3.8e-05
chr12:48807246_SG	chr12:49297274	1	3.8e-05
chr12:48807271_SG	chr12:49297274	0.01819	2.7e-05
chr12:48807424_SG	chr12:49297274	0.903114	0.009207
chr12:48807527_SG	chr12:49297274	1	1e-06
chr12:48807570_SG	chr12:49297274	1	5e-06
chr12:48807580_SG	chr12:49297274	0.926589	0.021625
chr12:48807636_SG	chr12:49297274	#NAME?	0
chr12:48807701_SG	chr12:49297274	1	3e-06
chr12:48807783_SG	chr12:49297274	1	3e-06
chr12:48807797_SG	chr12:49297274	1	1e-06
chr12:48807907_SG	chr12:49297274	1	7.2e-05
chr12:48807929_SG	chr12:49297274	1	1.7e-05
chr12:48807984_SG	chr12:49297274	1	5.1e-05
chr12:48808022_SG	chr12:49297274	1	1e-06
chr12:48808041_SG	chr12:49297274	1	1e-06
chr12:48808075_SG	chr12:49297274	1	1.6e-05
chr12:48808103_SG	chr12:49297274	1	5e-06
chr12:48808168_SG	chr12:49297274	1	6e-06
chr12:48808288_SG	chr12:49297274	1	1e-06
chr12:48808477_SG	chr12:49297274	1	2e-06
chr12:48808482_SG_0	chr12:49297274	0.923218	0.019023
chr12:48808482_SG_1	chr12:49297274	0.92322	0.019023
chr12:48808489_SG	chr12:49297274	1	3e-06
chr12:48808517_SG	chr12:49297274	1	1e-06
chr12:48808602_SG	chr12:49297274	1	1.4e-05
chr12:48808631_SG	chr12:49297274	1	1e-06
chr12:48808960_SG	chr12:49297274	0.926664	0.02169
chr12:48809026_SG	chr12:49297274	1	2.9e-05
chr12:48809064_SG	chr12:49297274	1	0
chr12:48809408_SG	chr12:49297274	1	1e-06
chr12:48809412_SG	chr12:49297274	1	1e-06
chr12:48809463_SG	chr12:49297274	#NAME?	2e-06
chr12:48809466_SG	chr12:49297274	1	0
chr12:48809498_SG	chr12:49297274	#NAME?	4e-06
chr12:48809554_SG	chr12:49297274	1	3e-06
chr12:48809572_SG	chr12:49297274	1	9.9e-05
chr12:48809585_SG	chr12:49297274	1	3e-06
chr12:48809590_SG	chr12:49297274	1	3e-06
chr12:48809716_SG	chr12:49297274	1	1e-06
chr12:48809736_SG	chr12:49297274	#NAME?	1e-06
chr12:48809737_SG_0	chr12:49297274	1	1e-06
chr12:48809737_SG_1	chr12:49297274	1	1e-06
chr12:48809737_SG_2	chr12:49297274	#NAME?	1e-06
chr12:48809740_SG	chr12:49297274	1	2e-06
chr12:48809751_SG	chr12:49297274	1	1e-06
chr12:48809753_SG	chr12:49297274	0.013395	2e-06
chr12:48809760_SG	chr12:49297274	1	4e-06
chr12:48809773_SG	chr12:49297274	1	2e-06
chr12:48809807_SG	chr12:49297274	1	0.000179
chr12:48809811_SG	chr12:49297274	1	2e-06
chr12:48809835_SG	chr12:49297274	1	2.7e-05
chr12:48809845_SG	chr12:49297274	1	2.1e-05
chr12:48809854_SG	chr12:49297274	1	1e-06
chr12:48809866_SG	chr12:49297274	1	2e-06
chr12:48809878_XG_0	chr12:49297274	0.180563	2e-06
chr12:48809878_XG_1	chr12:49297274	0.441004	6.6e-05
chr12:48809878_XG_2	chr12:49297274	1	2.7e-05
chr12:48809878_XG_3	chr12:49297274	0.000108	1.8e-05
chr12:48809878_XG_4	chr12:49297274	0.462731	1e-05
chr12:48809878_XG_5	chr12:49297274	1	4e-06
chr12:48809878_XG_6	chr12:49297274	1	2e-06
chr12:48810007_SG	chr12:49297274	1	3.4e-05
chr12:48810021_SG	chr12:49297274	1	1.1e-05
chr12:48810022_SG	chr12:49297274	0.978137	0.002939
chr12:48810054_SG	chr12:49297274	1	2e-06
chr12:48810350_IG	chr12:49297274	1	0.000135
chr12:48810460_SG	chr12:49297274	#NAME?	1.2e-05
chr12:48810504_SG	chr12:49297274	1	1e-06
chr12:48810514_SG	chr12:49297274	1	8e-06
chr12:48810550_SG	chr12:49297274	#NAME?	2e-06
chr12:48810577_SG	chr12:49297274	1	1e-06
chr12:48810579_SG	chr12:49297274	#NAME?	1e-06
chr12:48810638_SG	chr12:49297274	0.926666	0.021692
chr12:48810832_SG	chr12:49297274	1	1e-06
chr12:48810861_SG	chr12:49297274	0.979942	0.00328
chr12:48810978_SG	chr12:49297274	#NAME?	1e-06
chr12:48810984_SG	chr12:49297274	#NAME?	0
chr12:48811074_SG	chr12:49297274	#NAME?	5e-06
chr12:48811193_SG	chr12:49297274	1	1e-06
chr12:48811337_IG_0	chr12:49297274	1	1e-06
chr12:48811337_IG_1	chr12:49297274	1	1e-06
chr12:48811396_SG	chr12:49297274	1	0
chr12:48811429_IG	chr12:49297274	1	7.7e-05
chr12:48811456_SG	chr12:49297274	1	1e-06
chr12:48811654_SG	chr12:49297274	1	1e-06
chr12:48811851_SG	chr12:49297274	0.979942	0.00328
chr12:48812123_SG	chr12:49297274	1	1.6e-05
chr12:48812307_SG	chr12:49297274	1	1.4e-05
chr12:48812315_SG	chr12:49297274	1	2e-06
chr12:48812321_SG	chr12:49297274	0.005127	2e-06
chr12:48812328_SG	chr12:49297274	1	3.4e-05
chr12:48812331_SG	chr12:49297274	1	5e-06
chr12:48812335_SG	chr12:49297274	1	1e-06
chr12:48812364_SG	chr12:49297274	1	1.2e-05
chr12:48812377_SG	chr12:49297274	1	2e-06
chr12:48812399_SG	chr12:49297274	0.926649	0.021677
chr12:48812447_SG	chr12:49297274	1	2.3e-05
chr12:48812523_SG	chr12:49297274	1	0
chr12:48812535_SG	chr12:49297274	1	9e-06
chr12:48812552_SG	chr12:49297274	1	1e-06
chr12:48812631_SG	chr12:49297274	1	1e-06
chr12:48812632_SG	chr12:49297274	1	1e-06
chr12:48812783_SG	chr12:49297274	#NAME?	2e-06
chr12:48812816_IG	chr12:49297274	1	1.6e-05
chr12:48812825_SG	chr12:49297274	1	0
chr12:48812838_IG_0	chr12:49297274	1	3.5e-05
chr12:48812838_IG_1	chr12:49297274	1	0
chr12:48812838_IG_2	chr12:49297274	1	4.5e-05
chr12:48812860_SG	chr12:49297274	1	1e-06
chr12:48812866_SG	chr12:49297274	1	9e-06
chr12:48812876_SG	chr12:49297274	1	9e-06
chr12:48812883_SG	chr12:49297274	1	1e-06
chr12:48812884_SG	chr12:49297274	1	1.4e-05
chr12:48812896_SG	chr12:49297274	1	1e-06
chr12:48812906_SG	chr12:49297274	1	3e-06
chr12:48812915_SG	chr12:49297274	1	1e-06
chr12:48812916_SG	chr12:49297274	1	2e-06
chr12:48812925_SG	chr12:49297274	1	0
chr12:48812950_SG	chr12:49297274	1	0
chr12:48812979_SG	chr12:49297274	1	2.5e-05
chr12:48812997_SG	chr12:49297274	#NAME?	2e-06
chr12:48813006_SG_0	chr12:49297274	1	1e-06
chr12:48813006_SG_1	chr12:49297274	1	1e-06
chr12:48813020_SG	chr12:49297274	1	1e-06
chr12:48813040_SG_0	chr12:49297274	1	5e-06
chr12:48813040_SG_1	chr12:49297274	1	3e-06
chr12:48813040_SG_2	chr12:49297274	#NAME?	3e-06
chr12:48813068_SG	chr12:49297274	#NAME?	2e-06
chr12:48813070_SG	chr12:49297274	1	1e-06
chr12:48813099_SG	chr12:49297274	1	1e-06
chr12:48813105_SG	chr12:49297274	1	1e-06
chr12:48813113_SG	chr12:49297274	1	1.4e-05
chr12:48813163_SG	chr12:49297274	1	1e-06
chr12:48813173_SG	chr12:49297274	1	0
chr12:48813237_SG	chr12:49297274	1	1e-06
chr12:48813245_SG	chr12:49297274	1	1e-06
chr12:48813393_SG	chr12:49297274	0.926079	0.021189
chr12:48813432_IG	chr12:49297274	1	0
chr12:48813534_SG	chr12:49297274	1	0
chr12:48813553_SG	chr12:49297274	1	1e-06
chr12:48813571_IG	chr12:49297274	1	1e-06
chr12:48813587_SG	chr12:49297274	1	1e-06
chr12:48813602_SG	chr12:49297274	1	2e-06
chr12:48813743_IG	chr12:49297274	1	1e-06
chr12:48813846_SG	chr12:49297274	1	0
chr12:48813853_SG	chr12:49297274	#NAME?	1e-06
chr12:48813881_SG	chr12:49297274	1	1e-06
chr12:48813894_IG	chr12:49297274	1	2e-06
chr12:48813896_SG	chr12:49297274	1	2e-06
chr12:48813908_SG	chr12:49297274	1	0.002541
chr12:48813958_SG	chr12:49297274	1	1e-06
chr12:48814001_SG	chr12:49297274	1	1e-06
chr12:48814011_SG	chr12:49297274	1	0
chr12:48814018_SG	chr12:49297274	1	3e-06
chr12:48814054_SG	chr12:49297274	1	2e-06
chr12:48814059_SG	chr12:49297274	1	0
chr12:48814063_SG	chr12:49297274	#NAME?	0
chr12:48814070_IG	chr12:49297274	1	1e-06
chr12:48814071_SG	chr12:49297274	1	7e-06
chr12:48814084_SG	chr12:49297274	0.007593	2e-05
chr12:48814103_SG	chr12:49297274	1	1e-06
chr12:48814106_SG	chr12:49297274	1	1e-05
chr12:48814110_SG	chr12:49297274	1	2e-06
chr12:48814135_SG	chr12:49297274	1	2e-06
chr12:48814143_SG	chr12:49297274	1	1e-06
chr12:48814196_SG	chr12:49297274	1	0
chr12:48814242_SG	chr12:49297274	1	5e-06
chr12:48814262_SG	chr12:49297274	1	0.000447
chr12:48814287_SG	chr12:49297274	1	0.000245
chr12:48814301_SG	chr12:49297274	1	1e-06
chr12:48814308_SG	chr12:49297274	1	0.000247
chr12:48814309_SG	chr12:49297274	0.020946	8e-06
chr12:48814375_SG	chr12:49297274	1	1.5e-05
chr12:48814392_SG	chr12:49297274	1	0.000865
chr12:48814426_SG	chr12:49297274	#NAME?	2e-06
chr12:48814433_SG	chr12:49297274	1	9e-06
chr12:48814450_SG	chr12:49297274	1	6.8e-05
chr12:48814463_SG	chr12:49297274	#NAME?	0
chr12:48814468_SG_0	chr12:49297274	1	3e-06
chr12:48814468_SG_1	chr12:49297274	#NAME?	1e-06
chr12:48814468_SG_2	chr12:49297274	1	2e-06
chr12:48814475_SG_0	chr12:49297274	1	0
chr12:48814475_SG_1	chr12:49297274	1	0
chr12:48814475_SG_2	chr12:49297274	#NAME?	4e-06
chr12:48814521_SG	chr12:49297274	1	1e-06
chr12:48814537_SG	chr12:49297274	1	1e-06
chr12:48814548_SG	chr12:49297274	1	1e-06
chr12:48814549_SG	chr12:49297274	1	1.2e-05
chr12:48814555_SG	chr12:49297274	1	4.4e-05
chr12:48814560_SG	chr12:49297274	1	3e-06
chr12:48814566_SG	chr12:49297274	1	0
chr12:48814571_SG	chr12:49297274	0.014966	6e-06
chr12:48814577_SG_0	chr12:49297274	1	2e-06
chr12:48814577_SG_2	chr12:49297274	1	2e-06
chr12:48814578_SG	chr12:49297274	1	2e-06
chr12:48814588_SG	chr12:49297274	1	2e-06
chr12:48814590_SG	chr12:49297274	1	9.5e-05
chr12:48814611_SG	chr12:49297274	0.092752	0.000452
chr12:48814624_SG	chr12:49297274	#NAME?	8e-06
chr12:48814640_SG	chr12:49297274	1	1e-06
chr12:48814652_SG	chr12:49297274	1	4e-06
chr12:48814691_SG	chr12:49297274	1	1e-06
chr12:48814698_SG	chr12:49297274	1	1e-06
chr12:48814711_SG	chr12:49297274	1	0
chr12:48814718_SG	chr12:49297274	#NAME?	3e-06
chr12:48814733_SG	chr12:49297274	1	8e-06
chr12:48814737_SG_0	chr12:49297274	1	4e-06
chr12:48814737_SG_1	chr12:49297274	1	1e-06
chr12:48814737_SG_2	chr12:49297274	1	3e-06
chr12:48814754_SG	chr12:49297274	1	2e-06
chr12:48814771_SG	chr12:49297274	1	2e-06
chr12:48814783_SG_0	chr12:49297274	1	1.2e-05
chr12:48814783_SG_1	chr12:49297274	1	1.1e-05
chr12:48814783_SG_2	chr12:49297274	1	2e-06
chr12:48814799_SG	chr12:49297274	#NAME?	2e-06
chr12:48814815_SG	chr12:49297274	1	2e-06
chr12:48814822_SG	chr12:49297274	1	3e-06
chr12:48814825_SG	chr12:49297274	1	2e-06
chr12:48814828_SG	chr12:49297274	1	1e-06
chr12:48814851_SG	chr12:49297274	#NAME?	1e-06
chr12:48814869_SG	chr12:49297274	#NAME?	1e-06
chr12:48814878_SG_0	chr12:49297274	1	2e-06
chr12:48814878_SG_1	chr12:49297274	#NAME?	0
chr12:48814878_SG_2	chr12:49297274	1	1e-06
chr12:48814917_SG	chr12:49297274	#NAME?	0
chr12:48814926_SG	chr12:49297274	1	2e-06
chr12:48814930_SG	chr12:49297274	1	2e-06
chr12:48814936_SG	chr12:49297274	1	1e-06
chr12:48814945_SG_0	chr12:49297274	1	3e-06
chr12:48814945_SG_1	chr12:49297274	1	3e-06
chr12:48814954_SG	chr12:49297274	1	1e-06
chr12:48814961_SG_0	chr12:49297274	1	7e-06
chr12:48814961_SG_1	chr12:49297274	1	5e-06
chr12:48814961_SG_2	chr12:49297274	1	3e-06
chr12:48814972_SG	chr12:49297274	1	0
chr12:48814992_SG	chr12:49297274	#NAME?	1e-06
chr12:48815055_SG	chr12:49297274	0.926651	0.021676
chr12:48815059_SG	chr12:49297274	1	2e-06
chr12:48815071_SG	chr12:49297274	#NAME?	1e-06
chr12:48815078_SG	chr12:49297274	1	0
chr12:48815123_SG	chr12:49297274	#NAME?	1e-06
chr12:48815126_SG	chr12:49297274	1	2e-06
chr12:48815127_SG	chr12:49297274	1	1e-06
chr12:48815142_SG	chr12:49297274	1	2e-06
chr12:48815196_SG_0	chr12:49297274	#NAME?	2e-06
chr12:48815196_SG_2	chr12:49297274	#NAME?	2e-06
chr12:48815276_SG	chr12:49297274	#NAME?	2e-06
chr12:48815283_SG	chr12:49297274	1	4e-06
chr12:48815305_SG	chr12:49297274	1	4.2e-05
chr12:48815307_SG	chr12:49297274	#NAME?	6e-06
chr12:48815322_SG	chr12:49297274	1	1e-06
chr12:48815333_SG	chr12:49297274	1	2e-06
chr12:48815350_SG	chr12:49297274	0.001316	1e-06
chr12:48815357_SG	chr12:49297274	0.094643	0.000247
chr12:48815363_SG	chr12:49297274	#NAME?	0
chr12:48815374_SG	chr12:49297274	0.007646	6e-06
chr12:48815380_SG	chr12:49297274	1	1e-06
chr12:48815395_SG	chr12:49297274	1	1e-06
chr12:48815406_SG	chr12:49297274	1	2e-06
chr12:48815426_SG	chr12:49297274	0.014652	4.4e-05
chr12:48815437_SG	chr12:49297274	1	3e-06
chr12:48815441_SG	chr12:49297274	1	1e-06
chr12:48815442_SG	chr12:49297274	1	0.000117
chr12:48815443_IG	chr12:49297274	1	1e-06
chr12:48815466_SG	chr12:49297274	1	4e-06
chr12:48815479_SG	chr12:49297274	1	4e-06
chr12:48815494_SG	chr12:49297274	1	1.6e-05
chr12:48815502_SG	chr12:49297274	1	3.1e-05
chr12:48815506_SG	chr12:49297274	1	6e-06
chr12:48815553_SG_0	chr12:49297274	1	3e-06
chr12:48815553_SG_2	chr12:49297274	1	3e-06
chr12:48815557_SG	chr12:49297274	1	0.00032
chr12:48815562_SG	chr12:49297274	1	3e-06
chr12:48815575_SG	chr12:49297274	0.007751	5e-06
chr12:48815582_SG	chr12:49297274	1	3.6e-05
chr12:48815592_SG	chr12:49297274	0.458129	0
chr12:48815609_SG	chr12:49297274	0.006423	1e-06
chr12:48815623_SG	chr12:49297274	#NAME?	7e-06
chr12:48815627_SG	chr12:49297274	0.049344	0.000158
chr12:48815633_SG	chr12:49297274	0.011284	9.2e-05
chr12:48815650_SG	chr12:49297274	1	7.4e-05
chr12:48815657_SG	chr12:49297274	1	1e-06
chr12:48815661_SG	chr12:49297274	0.337429	3e-05
chr12:48815667_SG	chr12:49297274	0.034302	9.6e-05
chr12:48815736_SG	chr12:49297274	0.000878	2e-06
chr12:48815736_IG	chr12:49297274	0.039854	1.1e-05
chr12:48815744_IG	chr12:49297274	0.153964	5.3e-05
chr12:48815745_SG	chr12:49297274	1	1.4e-05
chr12:48815752_SG	chr12:49297274	0.010466	3e-05
chr12:48815760_SG	chr12:49297274	0.771033	7.3e-05
chr12:48815766_SG	chr12:49297274	1	3.1e-05
chr12:48815767_SG	chr12:49297274	1	7e-06
chr12:48815774_SG	chr12:49297274	0.524536	4.2e-05
chr12:48815778_SG	chr12:49297274	0.012771	4.3e-05
chr12:48815790_SG	chr12:49297274	1	9.4e-05
chr12:48815802_SG	chr12:49297274	0.590311	2.6e-05
chr12:48815819_SG	chr12:49297274	1	2e-06
chr12:48815820_SG	chr12:49297274	1	5e-06
chr12:48815821_SG	chr12:49297274	0.049397	0.000123
chr12:48815827_SG	chr12:49297274	#NAME?	3e-06
chr12:48815839_SG	chr12:49297274	0.092728	0.00018
chr12:48815865_SG	chr12:49297274	0.070492	7.2e-05
chr12:48815893_SG	chr12:49297274	1	1.8e-05
chr12:48815940_SG	chr12:49297274	#NAME?	1e-06
chr12:48816001_SG	chr12:49297274	1	0
chr12:48816109_SG	chr12:49297274	1	0
chr12:48816163_SG	chr12:49297274	1	9e-06
chr12:48816235_SG	chr12:49297274	1	1e-06
chr12:48816314_SG	chr12:49297274	1	3e-06
chr12:48816607_SG	chr12:49297274	1	4.8e-05
chr12:48816637_SG	chr12:49297274	1	1e-06
chr12:48816701_SG	chr12:49297274	1	1e-05
chr12:48817067_SG	chr12:49297274	1	9e-06
chr12:48817090_SG	chr12:49297274	1	1e-06
chr12:48817293_SG	chr12:49297274	1	1.1e-05
chr12:48817340_IG	chr12:49297274	1	3.2e-05
chr12:48817414_SG	chr12:49297274	1	0
chr12:48817449_SG	chr12:49297274	1	2e-06
chr12:48817470_SG	chr12:49297274	0.968109	0.000563
chr12:48817513_SG	chr12:49297274	1	1e-06
chr12:48817573_SG	chr12:49297274	1	2e-06
chr12:48817620_SG	chr12:49297274	1	0
chr12:48817714_SG	chr12:49297274	1	0.001175
chr12:48817741_SG	chr12:49297274	1	0
chr12:48817753_SG	chr12:49297274	1	1e-06
chr12:48817793_SG	chr12:49297274	1	2e-06
chr12:48817799_SG	chr12:49297274	1	1e-06
chr12:48817833_SG	chr12:49297274	#NAME?	1.4e-05
chr12:48817865_SG	chr12:49297274	#NAME?	1e-06
chr12:48818062_SG	chr12:49297274	1	7.2e-05
chr12:48818113_SG	chr12:49297274	1	1e-06
chr12:48818129_SG	chr12:49297274	1	1e-06
chr12:48818130_SG	chr12:49297274	0.979575	0.003205
chr12:48818134_SG	chr12:49297274	1	2e-06
chr12:48818176_SG	chr12:49297274	1	0
chr12:48818198_SG	chr12:49297274	0.348534	4e-06
chr12:48818203_SG	chr12:49297274	1	2e-06
chr12:48818232_SG	chr12:49297274	1	1e-06
chr12:48818244_SG	chr12:49297274	1	1.2e-05
chr12:48818248_SG	chr12:49297274	#NAME?	3e-06
chr12:48818255_SG	chr12:49297274	1	3e-06
chr12:48818263_SG	chr12:49297274	1	0
chr12:48818276_SG	chr12:49297274	1	0
chr12:48818307_SG	chr12:49297274	1	2e-06
chr12:48818309_SG	chr12:49297274	#NAME?	4e-06
chr12:48818324_SG	chr12:49297274	1	2.2e-05
chr12:48818328_SG	chr12:49297274	#NAME?	1e-06
chr12:48818359_SG	chr12:49297274	1	2.6e-05
chr12:48818368_SG	chr12:49297274	1	2e-06
chr12:48818372_SG	chr12:49297274	1	6e-06
chr12:48818383_SG	chr12:49297274	1	1.1e-05
chr12:48818422_SG	chr12:49297274	1	1e-06
chr12:48818434_SG	chr12:49297274	1	5.3e-05
chr12:48818439_SG	chr12:49297274	1	7e-06
chr12:48818440_SG	chr12:49297274	1	2.1e-05
chr12:48818457_SG	chr12:49297274	1	0
chr12:48818471_SG	chr12:49297274	1	8e-06
chr12:48818484_SG	chr12:49297274	1	0
chr12:48818486_SG	chr12:49297274	1	1e-05
chr12:48818501_SG	chr12:49297274	1	5e-06
chr12:48818515_SG	chr12:49297274	0.005109	9e-06
chr12:48818525_SG	chr12:49297274	1	7e-06
chr12:48818531_SG	chr12:49297274	1	2e-06
chr12:48818537_SG	chr12:49297274	0.014177	9e-06
chr12:48818541_SG	chr12:49297274	1	1.5e-05
chr12:48818548_SG	chr12:49297274	0.383418	3.3e-05
chr12:48818555_SG	chr12:49297274	1	5.5e-05
chr12:48818590_SG	chr12:49297274	1	0
chr12:48818611_SG	chr12:49297274	1	2e-06
chr12:48818636_SG_0	chr12:49297274	1	4e-06
chr12:48818636_SG_1	chr12:49297274	1	2e-06
chr12:48818636_SG_2	chr12:49297274	#NAME?	2e-06
chr12:48818642_SG_0	chr12:49297274	1	2.6e-05
chr12:48818642_SG_1	chr12:49297274	1	9e-06
chr12:48818642_SG_2	chr12:49297274	1	1.7e-05
chr12:48818703_SG	chr12:49297274	0.035421	2.9e-05
chr12:48818713_SG	chr12:49297274	1	7.6e-05
chr12:48818726_SG	chr12:49297274	1	3e-06
chr12:48818727_SG	chr12:49297274	0.393354	0.000245
chr12:48818732_SG	chr12:49297274	0.058359	6.3e-05
chr12:48818739_SG_0	chr12:49297274	0.449603	4.7e-05
chr12:48818739_SG_1	chr12:49297274	1	1.1e-05
chr12:48818739_SG_2	chr12:49297274	0.428878	4e-05
chr12:48818758_SG	chr12:49297274	1	4e-06
chr12:48818779_SG	chr12:49297274	1	4e-06
chr12:48818803_SG	chr12:49297274	1	0
chr12:48818820_SG	chr12:49297274	1	1.4e-05
chr12:48818837_SG	chr12:49297274	1	7e-06
chr12:48818841_SG	chr12:49297274	1	1.5e-05
chr12:48818861_SG	chr12:49297274	1	4.6e-05
chr12:48818877_SG	chr12:49297274	1	3e-06
chr12:48818881_SG	chr12:49297274	1	0
chr12:48818887_SG_0	chr12:49297274	1	2e-05
chr12:48818887_SG_1	chr12:49297274	1	2e-05
chr12:48818887_SG_2	chr12:49297274	1	0
chr12:48818905_SG	chr12:49297274	1	5.8e-05
chr12:48818909_SG	chr12:49297274	0.000135	2.3e-05
chr12:48818916_SG_0	chr12:49297274	0.496616	1.5e-05
chr12:48818916_SG_1	chr12:49297274	0.48585	1.8e-05
chr12:48818916_SG_2	chr12:49297274	1	2e-06
chr12:48818922_SG_0	chr12:49297274	0.513782	2e-06
chr12:48818922_SG_1	chr12:49297274	0.492839	1e-06
chr12:48818922_SG_2	chr12:49297274	1	5e-06
chr12:48818940_SG	chr12:49297274	1	0.000165
chr12:48818957_SG	chr12:49297274	1	1.1e-05
chr12:48818964_SG_0	chr12:49297274	1	2e-06
chr12:48818964_SG_1	chr12:49297274	#NAME?	2e-06
chr12:48818964_SG_2	chr12:49297274	1	1e-06
chr12:48818970_SG	chr12:49297274	#NAME?	1e-06
chr12:48818976_SG	chr12:49297274	1	2e-06
chr12:48818989_SG	chr12:49297274	1	2e-06
chr12:48818995_SG	chr12:49297274	0.014865	4e-06
chr12:48819009_SG	chr12:49297274	1	1e-06
chr12:48819015_SG	chr12:49297274	0.118253	0.000365
chr12:48819023_SG	chr12:49297274	0.979995	0.003292
chr12:48819035_SG	chr12:49297274	1	6e-06
chr12:48819064_SG	chr12:49297274	1	1e-06
chr12:48819081_SG	chr12:49297274	1	0
chr12:48819086_SG	chr12:49297274	0.38795	3.2e-05
chr12:48819097_XG_0	chr12:49297274	0.979987	0.003291
chr12:48819097_XG_1	chr12:49297274	0.97996	0.003292
chr12:48819098_SG	chr12:49297274	1	5e-06
chr12:48819116_SG	chr12:49297274	1	1.7e-05
chr12:48819176_SG	chr12:49297274	1	1.6e-05
chr12:48819180_SG	chr12:49297274	#NAME?	1e-06
chr12:48819196_SG	chr12:49297274	1	1e-06
chr12:48819198_SG	chr12:49297274	1	1e-06
chr12:48819210_SG	chr12:49297274	#NAME?	6e-06
chr12:48819219_SG	chr12:49297274	1	2e-06
chr12:48819245_SG	chr12:49297274	0.366211	1e-05
chr12:48819407_SG	chr12:49297274	1	0
chr12:48819509_SG	chr12:49297274	#NAME?	2e-06
chr12:48819621_SG	chr12:49297274	1	1e-06
chr12:48819650_SG	chr12:49297274	1	1e-06
chr12:48819702_SG	chr12:49297274	#NAME?	1e-06
chr12:48819729_SG	chr12:49297274	1	0.000305
chr12:48819844_SG	chr12:49297274	1	5.3e-05
chr12:48819894_SG	chr12:49297274	1	0.000641
chr12:48820008_SG	chr12:49297274	1	0.000115
chr12:48820058_SG	chr12:49297274	1	0.000237
chr12:48820232_SG	chr12:49297274	1	3e-06
chr12:48820389_SG	chr12:49297274	1	0.00394
chr12:48820423_SG	chr12:49297274	#NAME?	1e-06
chr12:48820436_SG	chr12:49297274	1	1e-06
chr12:48820795_SG	chr12:49297274	1	1e-06
chr12:48820861_SG	chr12:49297274	1	2e-06
chr12:48820920_SG	chr12:49297274	1	1.2e-05
chr12:48821067_SG	chr12:49297274	1	3e-06
chr12:48821105_SG	chr12:49297274	1	0
chr12:48821141_SG	chr12:49297274	1	1.2e-05
chr12:48821176_SG	chr12:49297274	1	1.4e-05
chr12:48821182_XG_0	chr12:49297274	0.016143	2e-06
chr12:48821182_XG_1	chr12:49297274	1	5e-06
chr12:48821182_XG_3	chr12:49297274	0.003455	2.2e-05
chr12:48821182_XG_4	chr12:49297274	0.265643	0
chr12:48821182_XG_5	chr12:49297274	0.117863	0
chr12:48821220_SG_0	chr12:49297274	#NAME?	1e-06
chr12:48821220_SG_1	chr12:49297274	#NAME?	1e-06
chr12:48821233_SG	chr12:49297274	1	1e-05
chr12:48821520_SG	chr12:49297274	1	0
chr12:48821599_SG	chr12:49297274	1	1e-06
chr12:48821632_SG	chr12:49297274	1	3.5e-05
chr12:48821677_SG	chr12:49297274	1	1e-06
chr12:48821714_SG	chr12:49297274	1	0
chr12:48821735_SG	chr12:49297274	1	9e-06
chr12:48821831_SG	chr12:49297274	1	7e-06
chr12:48821966_SG	chr12:49297274	1	6.1e-05
chr12:48821973_SG	chr12:49297274	1	1e-06
chr12:48821979_SG	chr12:49297274	1	1e-06
chr12:48821987_SG	chr12:49297274	1	0
chr12:48822002_SG	chr12:49297274	1	1e-06
chr12:48822014_IG	chr12:49297274	1	3e-06
chr12:48822129_IG_0	chr12:49297274	1	3e-06
chr12:48822129_IG_1	chr12:49297274	1	3e-06
chr12:48822200_SG	chr12:49297274	0.982965	0.001128
chr12:48822418_SG	chr12:49297274	1	0.000409
chr12:48822432_SG	chr12:49297274	#NAME?	1e-06
chr12:48822454_SG	chr12:49297274	1	3.6e-05
chr12:48822673_SG	chr12:49297274	1	1e-06
chr12:48822688_SG	chr12:49297274	1	1e-06
chr12:48822695_SG	chr12:49297274	1	3e-06
chr12:48822716_SG	chr12:49297274	1	0
chr12:48822744_SG	chr12:49297274	1	1.2e-05
chr12:48822784_SG	chr12:49297274	1	2.2e-05
chr12:48822790_SG	chr12:49297274	1	1e-06
chr12:48823083_SG	chr12:49297274	1	1e-06
chr12:48823279_SG	chr12:49297274	1	5.1e-05
chr12:48823284_SG	chr12:49297274	1	1e-06
chr12:48823285_SG	chr12:49297274	#NAME?	3e-06
chr12:48823321_SG	chr12:49297274	1	1e-06
chr12:48823415_SG	chr12:49297274	1	1e-06
chr12:48823432_SG	chr12:49297274	1	2e-06
chr12:48823525_SG	chr12:49297274	1	8e-06
chr12:48823646_SG	chr12:49297274	1	1e-06
chr12:48823659_SG	chr12:49297274	1	1e-06
chr12:48823811_SG_0	chr12:49297274	#NAME?	1e-06
chr12:48823811_SG_1	chr12:49297274	#NAME?	0
chr12:48824067_IG	chr12:49297274	1	6e-06
chr12:48824095_SG	chr12:49297274	1	3e-06
chr12:48824115_SG	chr12:49297274	1	3.8e-05
chr12:48824134_SG	chr12:49297274	1	1.6e-05
chr12:48824218_SG	chr12:49297274	1	1e-06
chr12:48824219_SG	chr12:49297274	1	2e-06
chr12:48824228_SG	chr12:49297274	#NAME?	1e-06
chr12:48824231_SG	chr12:49297274	1	0
chr12:48824234_SG	chr12:49297274	1	1e-06
chr12:48824246_SG	chr12:49297274	1	1e-06
chr12:48824381_SG_0	chr12:49297274	#NAME?	1e-06
chr12:48824381_SG_2	chr12:49297274	#NAME?	1e-06
chr12:48824388_SG	chr12:49297274	0.902476	0.008604
chr12:48824456_SG	chr12:49297274	1	2.3e-05
chr12:48824483_SG	chr12:49297274	1	0
chr12:48824490_SG	chr12:49297274	1	2e-06
chr12:48824500_SG	chr12:49297274	1	1e-06
chr12:48824528_SG	chr12:49297274	1	2e-06
chr12:48824551_SG	chr12:49297274	1	0
chr12:48824609_IG	chr12:49297274	1	5e-06
chr12:48824646_IG	chr12:49297274	1	1e-06
chr12:48824651_SG	chr12:49297274	1	1e-06
chr12:48824715_SG	chr12:49297274	#NAME?	1e-06
chr12:48824740_SG	chr12:49297274	1	2e-06
chr12:48824748_SG	chr12:49297274	1	1e-06
chr12:48824752_SG	chr12:49297274	1	3e-06
chr12:48824763_SG	chr12:49297274	1	0.000883
chr12:48824827_SG	chr12:49297274	1	1e-06
chr12:48824846_SG	chr12:49297274	1	2e-06
chr12:48824849_SG	chr12:49297274	1	4e-06
chr12:48824924_SG	chr12:49297274	1	0
chr12:48825004_SG	chr12:49297274	1	7e-06
chr12:48825007_SG	chr12:49297274	1	1e-06
chr12:48825027_IG	chr12:49297274	0.924093	0.018259
chr12:48825180_SG	chr12:49297274	1	0.000151
chr12:48825261_SG	chr12:49297274	1	3e-06
chr12:48825274_SG	chr12:49297274	1	9e-06
chr12:48825280_SG	chr12:49297274	1	1e-06
chr12:48825296_SG	chr12:49297274	1	2e-06
chr12:48825355_SG	chr12:49297274	0.978094	0.002932
chr12:48825403_SG	chr12:49297274	1	0
chr12:48825503_IG	chr12:49297274	1	1e-06
chr12:48825534_IG	chr12:49297274	1	1e-06
chr12:48825570_SG	chr12:49297274	1	0
chr12:48825706_SG	chr12:49297274	1	4e-06
chr12:48825786_SG_0	chr12:49297274	0.924159	0.018302
chr12:48825786_SG_2	chr12:49297274	0.924159	0.018302
chr12:48825898_SG	chr12:49297274	1	0
chr12:48825903_IG_0	chr12:49297274	0.924175	0.018312
chr12:48825903_IG_2	chr12:49297274	0.924172	0.01831
chr12:48825909_SG	chr12:49297274	1	2e-06
chr12:48825915_SG	chr12:49297274	1	1e-06
chr12:48825961_SG	chr12:49297274	1	0
chr12:48826051_SG	chr12:49297274	1	0
chr12:48826151_SG	chr12:49297274	1	8e-06
chr12:48826171_SG	chr12:49297274	1	5e-06
chr12:48826172_SG	chr12:49297274	1	8e-06
chr12:48826180_SG	chr12:49297274	1	3e-06
chr12:48826221_SG	chr12:49297274	1	1e-06
chr12:48826249_SG	chr12:49297274	0.902669	0.008173
chr12:48826637_SG	chr12:49297274	1	1e-06
chr12:48826697_SG	chr12:49297274	1	1e-06
chr12:48826753_SG	chr12:49297274	1	1e-05
chr12:48826886_SG	chr12:49297274	#NAME?	7e-06
chr12:48826889_SG	chr12:49297274	1	2.4e-05
chr12:48826900_SG	chr12:49297274	1	1e-06
chr12:48826903_SG	chr12:49297274	1	4.8e-05
chr12:48826907_SG	chr12:49297274	1	1e-06
chr12:48827059_SG	chr12:49297274	1	4e-06
chr12:48827061_SG	chr12:49297274	1	0
chr12:48827072_SG	chr12:49297274	1	3e-06
chr12:48827078_SG	chr12:49297274	1	1e-05
chr12:48827079_SG	chr12:49297274	1	1e-06
chr12:48827085_SG	chr12:49297274	1	0
chr12:48827096_SG	chr12:49297274	1	5e-06
chr12:48827103_SG	chr12:49297274	1	2e-06
chr12:48827114_SG	chr12:49297274	1	5e-06
chr12:48827200_SG	chr12:49297274	1	2e-06
chr12:48827321_SG	chr12:49297274	1	3.5e-05
chr12:48827393_SG	chr12:49297274	1	2.8e-05
chr12:48827410_SG	chr12:49297274	1	0.000105
chr12:48827427_SG	chr12:49297274	0.737582	7.7e-05
chr12:48827545_SG	chr12:49297274	1	0.000155
chr12:48827607_SG	chr12:49297274	1	0
chr12:48827619_SG	chr12:49297274	1	4e-06
chr12:48827621_SG_0	chr12:49297274	1	2e-06
chr12:48827621_SG_1	chr12:49297274	1	1e-06
chr12:48827621_SG_2	chr12:49297274	1	1e-06
chr12:48827633_SG	chr12:49297274	1	5e-06
chr12:48827669_SG	chr12:49297274	#NAME?	3e-06
chr12:48827672_SG	chr12:49297274	0.006078	3e-06
chr12:48827748_SG	chr12:49297274	1	1e-06
chr12:48827754_SG	chr12:49297274	1	1e-06
chr12:48827839_SG	chr12:49297274	0.98118	0.016972
chr12:48827861_SG	chr12:49297274	1	8e-06
chr12:48827956_SG	chr12:49297274	1	1e-06
chr12:48827967_SG	chr12:49297274	1	3e-06
chr12:48828012_SG_0	chr12:49297274	1	4e-06
chr12:48828012_SG_1	chr12:49297274	1	4e-06
chr12:48828167_SG	chr12:49297274	1	1e-06
chr12:48828171_SG	chr12:49297274	#NAME?	0
chr12:48828287_SG	chr12:49297274	1	5e-06
chr12:48828343_SG	chr12:49297274	1	0
chr12:48828365_SG	chr12:49297274	1	1e-06
chr12:48828400_IG	chr12:49297274	1	2.1e-05
chr12:48828427_SG	chr12:49297274	1	6e-06
chr12:48828434_SG	chr12:49297274	0.986066	0.005355
chr12:48828441_SG	chr12:49297274	1	2e-06
chr12:48828450_SG	chr12:49297274	1	1e-06
chr12:48828480_IG	chr12:49297274	1	2.7e-05
chr12:48828485_SG	chr12:49297274	1	1e-06
chr12:48828487_IG_0	chr12:49297274	0.943763	0.096521
chr12:48828487_IG_1	chr12:49297274	1	2.7e-05
chr12:48828487_IG_2	chr12:49297274	1	1.7e-05
chr12:48828487_IG_3	chr12:49297274	0.943962	0.099648
chr12:48828541_SG	chr12:49297274	1	0
chr12:48828586_SG	chr12:49297274	1	3.7e-05
chr12:48828633_SG	chr12:49297274	1	0
chr12:48828829_SG	chr12:49297274	1	1e-06
chr12:48828861_SG	chr12:49297274	1	0
chr12:48828894_SG	chr12:49297274	1	0
chr12:48828947_SG	chr12:49297274	1	0
chr12:48828969_SG	chr12:49297274	1	1e-06
chr12:48829072_SG	chr12:49297274	1	0.000186
chr12:48829219_SG	chr12:49297274	1	5e-06
chr12:48829234_SG	chr12:49297274	1	0.0001
chr12:48829261_IG	chr12:49297274	1	0
chr12:48829346_SG	chr12:49297274	1	1e-06
chr12:48829357_SG	chr12:49297274	1	4e-06
chr12:48829640_SG	chr12:49297274	1	0
chr12:48829758_SG	chr12:49297274	0.985959	0.001402
chr12:48829788_SG	chr12:49297274	1	1e-06
chr12:48829913_IG	chr12:49297274	0.943961	0.099629
chr12:48829936_SG	chr12:49297274	0.981126	0.016861
chr12:48829961_SG	chr12:49297274	1	1e-06
chr12:48830128_SG	chr12:49297274	1	1e-06
chr12:48830296_SG	chr12:49297274	1	1e-06
chr12:48830313_SG	chr12:49297274	1	1.3e-05
chr12:48830325_SG	chr12:49297274	1	0.00041
chr12:48830553_SG	chr12:49297274	1	4e-06
chr12:48830617_SG	chr12:49297274	#NAME?	2e-06
chr12:48830731_SG	chr12:49297274	1	1e-06
chr12:48830833_SG	chr12:49297274	1	1e-06
chr12:48831200_SG	chr12:49297274	1	1.1e-05
chr12:48831206_SG	chr12:49297274	1	1.2e-05
chr12:48831344_SG	chr12:49297274	1	0
chr12:48831375_SG	chr12:49297274	1	1e-06
chr12:48831407_SG	chr12:49297274	0.070485	0.000137
chr12:48831425_SG	chr12:49297274	1	1e-06
chr12:48831427_SG	chr12:49297274	1	1e-06
chr12:48831455_SG	chr12:49297274	1	1.2e-05
chr12:48831541_SG	chr12:49297274	1	1e-06
chr12:48831568_SG	chr12:49297274	1	1e-06
chr12:48831590_SG	chr12:49297274	1	1e-06
chr12:48831614_SG	chr12:49297274	1	0
chr12:48831800_SG	chr12:49297274	1	1e-06
chr12:48831813_SG	chr12:49297274	1	1e-06
chr12:48831970_SG	chr12:49297274	1	1e-06
chr12:48831975_SG	chr12:49297274	0.981083	0.016773
chr12:48832033_SG	chr12:49297274	1	0
chr12:48832840_SG	chr12:49297274	1	4e-06
chr12:48832960_SG	chr12:49297274	0.981119	0.016847
chr12:48833012_SG	chr12:49297274	1	0
chr12:48833023_SG	chr12:49297274	1	0
chr12:48833047_SG	chr12:49297274	1	4e-06
chr12:48833088_SG	chr12:49297274	1	0.000117
chr12:48833128_SG	chr12:49297274	1	1e-06
chr12:48833150_SG	chr12:49297274	1	1e-06
chr12:48833152_SG	chr12:49297274	1	1e-06
chr12:48833228_SG	chr12:49297274	1	1e-06
chr12:48833466_SG	chr12:49297274	1	1e-06
chr12:48833781_XG_0	chr12:49297274	0.016385	6.3e-05
chr12:48833781_XG_1	chr12:49297274	0.015263	2.7e-05
chr12:48833781_XG_3	chr12:49297274	0.017218	3.6e-05
chr12:48833782_SG	chr12:49297274	0.008885	3.3e-05
chr12:48833852_SG	chr12:49297274	#NAME?	1e-06
chr12:48833874_SG	chr12:49297274	1	1.3e-05
chr12:48833875_SG	chr12:49297274	1	6e-06
chr12:48833997_SG	chr12:49297274	1	2e-06
chr12:48834238_SG	chr12:49297274	1	7e-06
chr12:48834272_SG	chr12:49297274	1	2e-06
chr12:48834294_SG	chr12:49297274	0.943964	0.099666
chr12:48834388_SG	chr12:49297274	1	1e-06
chr12:48834711_SG	chr12:49297274	1	2e-06
chr12:48834729_SG	chr12:49297274	1	1e-06
chr12:48834758_SG	chr12:49297274	1	0
chr12:48834826_SG	chr12:49297274	1	0.000245
chr12:48834867_SG_0	chr12:49297274	0.985953	0.001402
chr12:48834867_SG_1	chr12:49297274	1	0
chr12:48834867_SG_2	chr12:49297274	0.98595	0.001402
chr12:48834897_SG	chr12:49297274	1	1e-06
chr12:48834912_SG	chr12:49297274	1	1e-06
chr12:48834915_IG	chr12:49297274	1	0
chr12:48834932_SG	chr12:49297274	#NAME?	0
chr12:48834975_SG	chr12:49297274	1	4e-06
chr12:48834978_SG	chr12:49297274	1	1e-06
chr12:48835043_SG	chr12:49297274	1	1.7e-05
chr12:48835045_SG	chr12:49297274	1	3e-06
chr12:48835150_SG	chr12:49297274	1	4e-06
chr12:48835223_SG	chr12:49297274	1	1e-06
chr12:48835634_SG	chr12:49297274	0.262728	6.8e-05
chr12:48835635_SG	chr12:49297274	0.262728	6.8e-05
chr12:48835641_SG	chr12:49297274	0.222119	4.9e-05
chr12:48835658_SG	chr12:49297274	0.256431	0.000174
chr12:48835667_SG	chr12:49297274	0.244272	0.000161
chr12:48835690_SG	chr12:49297274	0.180756	9.4e-05
chr12:48835727_IG_0	chr12:49297274	1	1e-06
chr12:48835727_IG_2	chr12:49297274	1	1e-06
chr12:48835735_SG	chr12:49297274	1	6e-06
chr12:48835831_SG	chr12:49297274	1	1.8e-05
chr12:48835902_SG	chr12:49297274	1	2e-06
chr12:48835953_IG	chr12:49297274	1	0.000329
chr12:48836252_SG	chr12:49297274	0.98007	0.014941
chr12:48836783_SG	chr12:49297274	1	2e-06
chr12:48836788_SG	chr12:49297274	1	0
chr12:48836892_SG	chr12:49297274	1	1e-06
chr12:48837153_SG	chr12:49297274	1	0.000142
chr12:48837209_SG	chr12:49297274	#NAME?	2e-06
chr12:48837217_SG	chr12:49297274	1	1e-06
chr12:48837218_SG	chr12:49297274	1	5.6e-05
chr12:48837304_SG	chr12:49297274	1	3e-06
chr12:48837355_SG	chr12:49297274	1	3.6e-05
chr12:48837689_SG	chr12:49297274	1	1e-06
chr12:48837708_SG	chr12:49297274	1	2.5e-05
chr12:48837733_SG	chr12:49297274	1	1e-06
chr12:48837882_SG	chr12:49297274	1	2.2e-05
chr12:48837924_SG	chr12:49297274	1	0
chr12:48838237_SG	chr12:49297274	1	5e-06
chr12:48838255_IG	chr12:49297274	1	1.3e-05
chr12:48838331_SG	chr12:49297274	1	0
chr12:48838460_SG	chr12:49297274	1	4e-06
chr12:48838466_SG	chr12:49297274	1	1e-06
chr12:48838480_SG	chr12:49297274	0.392822	3.3e-05
chr12:48838523_SG	chr12:49297274	1	1e-06
chr12:48838534_SG	chr12:49297274	1	1e-06
chr12:48838550_SG	chr12:49297274	0.635186	6.1e-05
chr12:48838550_IG_0	chr12:49297274	0.022535	0.000109
chr12:48838550_IG_1	chr12:49297274	1	3.8e-05
chr12:48838550_IG_2	chr12:49297274	0.024552	0.00015
chr12:48838569_SG	chr12:49297274	1	3.1e-05
chr12:48838577_SG	chr12:49297274	0.003393	2e-06
chr12:48838582_SG	chr12:49297274	0.00603	8e-06
chr12:48838589_SG	chr12:49297274	1	5e-06
chr12:48838703_SG	chr12:49297274	1	2e-06
chr12:48838705_SG	chr12:49297274	1	2e-06
chr12:48838712_SG	chr12:49297274	1	3e-06
chr12:48838717_SG	chr12:49297274	1	3e-06
chr12:48838723_SG	chr12:49297274	1	3e-06
chr12:48838728_SG	chr12:49297274	1	3e-06
chr12:48838730_SG	chr12:49297274	1	3e-06
chr12:48838733_SG	chr12:49297274	1	1e-06
chr12:48838851_IG_0	chr12:49297274	1	9e-06
chr12:48838851_IG_1	chr12:49297274	1	9e-06
chr12:48838978_SG	chr12:49297274	0.981127	0.016862
chr12:48839026_SG	chr12:49297274	1	1e-05
chr12:48839354_SG	chr12:49297274	1	1e-06
chr12:48839356_SG	chr12:49297274	1	0
chr12:48839357_SG	chr12:49297274	1	4e-06
chr12:48839464_SG_0	chr12:49297274	1	1e-06
chr12:48839464_SG_1	chr12:49297274	1	0
chr12:48839464_SG_2	chr12:49297274	1	1e-06
chr12:48839490_SG_0	chr12:49297274	1	5e-06
chr12:48839490_SG_1	chr12:49297274	#NAME?	4e-06
chr12:48839490_SG_2	chr12:49297274	1	3e-06
chr12:48839496_SG_0	chr12:49297274	1	5e-06
chr12:48839496_SG_2	chr12:49297274	1	5e-06
chr12:48839545_SG	chr12:49297274	1	5e-06
chr12:48839558_IG_0	chr12:49297274	0.609227	0.00131
chr12:48839558_IG_1	chr12:49297274	0.055857	0
chr12:48839558_IG_2	chr12:49297274	0.783828	0.002654
chr12:48839558_IG_3	chr12:49297274	0.518839	0.005974
chr12:48839558_IG_4	chr12:49297274	1	1.8e-05
chr12:48839558_IG_5	chr12:49297274	1	8e-06
chr12:48839558_IG_6	chr12:49297274	1	5e-06
chr12:48839590_SG	chr12:49297274	1	1e-06
chr12:48839598_SG	chr12:49297274	0.564845	7.9e-05
chr12:48839600_SG	chr12:49297274	1	1.5e-05
chr12:48839622_SG_0	chr12:49297274	1	0.004354
chr12:48839622_SG_2	chr12:49297274	1	0.004369
chr12:48839639_SG	chr12:49297274	#NAME?	2e-06
chr12:48839673_SG	chr12:49297274	1	9e-06
chr12:48840096_SG	chr12:49297274	1	1e-06
chr12:48840260_SG	chr12:49297274	1	1.9e-05
chr12:48840332_SG	chr12:49297274	1	1e-06
chr12:48840550_IG_0	chr12:49297274	1	0.000791
chr12:48840550_IG_1	chr12:49297274	1	2.9e-05
chr12:48840550_IG_2	chr12:49297274	1	0.000759
chr12:48840551_SG	chr12:49297274	0.886358	0.05083
chr12:48840569_XG_0	chr12:49297274	0.966599	0.015196
chr12:48840569_XG_1	chr12:49297274	0.956562	0.015903
chr12:48840569_XG_2	chr12:49297274	0.031611	8.1e-05
chr12:48840569_XG_3	chr12:49297274	1	0.000282
chr12:48840569_XG_4	chr12:49297274	1	3.2e-05
chr12:48840596_SG	chr12:49297274	#NAME?	2e-06
chr12:48840603_SG	chr12:49297274	1	2e-06
chr12:48840605_SG	chr12:49297274	1	2e-06
chr12:48840631_SG	chr12:49297274	1	2e-06
chr12:48840633_SG	chr12:49297274	1	1e-06
chr12:48840742_SG	chr12:49297274	1	6e-06
chr12:48840845_SG	chr12:49297274	1	0.015513
chr12:48841180_SG	chr12:49297274	1	3e-06
chr12:48841323_SG_0	chr12:49297274	1	2e-06
chr12:48841323_SG_1	chr12:49297274	#NAME?	1e-06
chr12:48841323_SG_2	chr12:49297274	1	1e-06
chr12:48841393_SG	chr12:49297274	1	2e-06
chr12:48841450_IG	chr12:49297274	1	1e-06
chr12:48841457_SG_0	chr12:49297274	1	1e-06
chr12:48841457_SG_1	chr12:49297274	1	1e-06
chr12:48841524_SG	chr12:49297274	0.981126	0.016857
chr12:48841552_SG_0	chr12:49297274	0.004712	2e-06
chr12:48841552_SG_1	chr12:49297274	0.004715	2e-06
chr12:48841585_SG	chr12:49297274	1	1e-06
chr12:48841613_SG	chr12:49297274	1	2e-06
chr12:48841619_SG	chr12:49297274	1	0.00011
chr12:48841621_SG	chr12:49297274	1	1e-05
chr12:48841691_SG	chr12:49297274	0.981126	0.016858
chr12:48841695_SG	chr12:49297274	1	0
chr12:48841705_SG	chr12:49297274	1	1.5e-05
chr12:48841715_SG	chr12:49297274	1	1e-06
chr12:48841747_SG	chr12:49297274	1	2e-06
chr12:48841751_SG	chr12:49297274	1	3.2e-05
chr12:48841801_SG	chr12:49297274	0.006762	3.7e-05
chr12:48841813_SG	chr12:49297274	1	3e-06
chr12:48841819_SG	chr12:49297274	1	4e-06
chr12:48841829_SG	chr12:49297274	0.009695	6.9e-05
chr12:48841841_SG	chr12:49297274	1	9e-06
chr12:48841843_SG	chr12:49297274	0.00949	1.5e-05
chr12:48841844_SG	chr12:49297274	1	1e-06
chr12:48841845_SG	chr12:49297274	1	1e-06
chr12:48841847_SG	chr12:49297274	1	9e-06
chr12:48841873_SG	chr12:49297274	1	2e-06
chr12:48841882_SG	chr12:49297274	1	0.000214
chr12:48841886_SG	chr12:49297274	1	0.000214
chr12:48841890_SG	chr12:49297274	1	0.000225
chr12:48841895_SG	chr12:49297274	1	1.3e-05
chr12:48841905_SG	chr12:49297274	1	0.001203
chr12:48841913_SG_0	chr12:49297274	0.09593	0.000459
chr12:48841913_SG_1	chr12:49297274	0.088262	0.000426
chr12:48841913_SG_2	chr12:49297274	0.211379	0.000435
chr12:48841943_SG	chr12:49297274	1	3.1e-05
chr12:48841953_SG_0	chr12:49297274	0.001123	0
chr12:48841953_SG_1	chr12:49297274	0.001141	0
chr12:48841957_SG	chr12:49297274	1	0
chr12:48841990_SG	chr12:49297274	1	3.6e-05
chr12:48842016_SG	chr12:49297274	0.526795	6.7e-05
chr12:48842026_SG	chr12:49297274	1	0.00013
chr12:48842027_IG	chr12:49297274	1	0.00013
chr12:48842031_SG	chr12:49297274	1	0.00013
chr12:48842060_SG_0	chr12:49297274	1	4e-06
chr12:48842060_SG_1	chr12:49297274	1	3e-06
chr12:48842060_SG_2	chr12:49297274	#NAME?	2e-06
chr12:48842066_SG	chr12:49297274	0.028275	9.1e-05
chr12:48842076_SG	chr12:49297274	0.109243	0.002162
chr12:48842077_SG	chr12:49297274	0.109243	0.002162
chr12:48842084_SG	chr12:49297274	0.092902	0.001207
chr12:48842094_SG	chr12:49297274	1	3e-06
chr12:48842097_SG	chr12:49297274	0.065066	0.001378
chr12:48842098_SG	chr12:49297274	0.065066	0.001378
chr12:48842102_SG	chr12:49297274	0.065066	0.001378
chr12:48842106_SG	chr12:49297274	0.187496	0.002163
chr12:48842142_SG	chr12:49297274	1	2e-05
chr12:48842154_SG	chr12:49297274	0.110125	8e-06
chr12:48842159_SG	chr12:49297274	1	4e-06
chr12:48842173_SG	chr12:49297274	0.4754	0.000185
chr12:48842182_SG	chr12:49297274	0.891557	0.000137
chr12:48842188_SG	chr12:49297274	1	1e-06
chr12:48842192_SG	chr12:49297274	0.252056	8.3e-05
chr12:48842206_IG	chr12:49297274	1	2e-06
chr12:48842209_SG	chr12:49297274	1	2e-06
chr12:48842213_SG	chr12:49297274	0.667676	0.000174
chr12:48842223_SG	chr12:49297274	0.060248	1.5e-05
chr12:48842223_IG	chr12:49297274	1	1.2e-05
chr12:48842225_SG	chr12:49297274	1	3e-06
chr12:48842232_SG	chr12:49297274	1	0.000151
chr12:48842234_SG	chr12:49297274	0.002983	1e-06
chr12:48842241_SG_0	chr12:49297274	0.302172	6.1e-05
chr12:48842241_SG_1	chr12:49297274	0.369805	6.8e-05
chr12:48842241_SG_2	chr12:49297274	0.10177	3e-06
chr12:48842257_SG_0	chr12:49297274	0.068477	0.000102
chr12:48842257_SG_1	chr12:49297274	1	2e-06
chr12:48842257_SG_2	chr12:49297274	0.068248	0.000104
chr12:48842261_SG	chr12:49297274	1	2e-06
chr12:48842263_SG	chr12:49297274	1	3.5e-05
chr12:48842271_SG	chr12:49297274	0.254115	5.6e-05
chr12:48842279_SG	chr12:49297274	0.01319	4.9e-05
chr12:48842288_SG_0	chr12:49297274	0.002528	0
chr12:48842288_SG_1	chr12:49297274	1	1e-06
chr12:48842288_SG_2	chr12:49297274	0.002689	0
chr12:48842293_SG	chr12:49297274	1	2e-06
chr12:48842305_SG	chr12:49297274	0.022369	1e-06
chr12:48842310_SG	chr12:49297274	0.04872	3.2e-05
chr12:48842316_SG	chr12:49297274	1	3e-06
chr12:48842337_SG	chr12:49297274	1	5e-06
chr12:48842362_SG	chr12:49297274	0.011894	0
chr12:48842373_SG	chr12:49297274	0.983592	0.014017
chr12:48842398_SG	chr12:49297274	0.005766	4e-06
chr12:48842448_SG	chr12:49297274	0.006782	5e-05
chr12:48842449_SG	chr12:49297274	0.908023	0.011614
chr12:48842460_SG	chr12:49297274	1	5e-06
chr12:48842461_SG	chr12:49297274	1	9e-06
chr12:48842478_SG_0	chr12:49297274	0.038088	4.2e-05
chr12:48842478_SG_1	chr12:49297274	0.005894	3.4e-05
chr12:48842478_SG_2	chr12:49297274	0.02949	2.2e-05
chr12:48842493_SG	chr12:49297274	0.111898	0.000205
chr12:48842497_SG	chr12:49297274	0.012387	8.6e-05
chr12:48842504_SG	chr12:49297274	1	1e-06
chr12:48842505_SG	chr12:49297274	0.320421	0.000142
chr12:48842514_SG	chr12:49297274	1	9.9e-05
chr12:48842529_SG	chr12:49297274	1	1e-06
chr12:48842533_SG	chr12:49297274	1	2.1e-05
chr12:48842535_SG	chr12:49297274	1	6e-06
chr12:48842554_SG	chr12:49297274	1	5.5e-05
chr12:48842564_SG	chr12:49297274	1	4e-06
chr12:48842582_SG	chr12:49297274	1	1e-06
chr12:48842585_SG	chr12:49297274	1	5e-06
chr12:48842613_SG	chr12:49297274	1	7e-06
chr12:48842630_SG	chr12:49297274	0.001489	0
chr12:48842645_SG	chr12:49297274	0.162926	5e-06
chr12:48842659_SG	chr12:49297274	1	1e-06
chr12:48842660_SG	chr12:49297274	1	4.1e-05
chr12:48842662_SG_0	chr12:49297274	0.583525	7.2e-05
chr12:48842662_SG_1	chr12:49297274	0.581128	7.1e-05
chr12:48842662_SG_2	chr12:49297274	1	1e-06
chr12:48842666_SG	chr12:49297274	1	3e-06
chr12:48842671_SG	chr12:49297274	1	7e-06
chr12:48842681_SG_0	chr12:49297274	0.739246	6.7e-05
chr12:48842681_SG_1	chr12:49297274	1	5.7e-05
chr12:48842681_SG_2	chr12:49297274	#NAME?	1e-06
chr12:48842681_SG_3	chr12:49297274	0.000369	2e-06
chr12:48842712_SG	chr12:49297274	0.537621	0.000423
chr12:48842739_SG	chr12:49297274	1	0.000125
chr12:48842780_SG	chr12:49297274	1	7e-06
chr12:48842784_SG	chr12:49297274	0.944148	0.102743
chr12:48842790_SG	chr12:49297274	1	3.8e-05
chr12:48842795_SG	chr12:49297274	1	2e-06
chr12:48842823_SG	chr12:49297274	1	2.9e-05
chr12:48842840_SG	chr12:49297274	1	1.5e-05
chr12:48842846_SG	chr12:49297274	1	2.6e-05
chr12:48842848_SG	chr12:49297274	1	9e-06
chr12:48842859_SG	chr12:49297274	1	1.6e-05
chr12:48842862_IG_0	chr12:49297274	1	4.5e-05
chr12:48842862_IG_1	chr12:49297274	1	2.9e-05
chr12:48842862_IG_2	chr12:49297274	1	1.4e-05
chr12:48842862_IG_3	chr12:49297274	1	1e-06
chr12:48842880_SG	chr12:49297274	1	4.8e-05
chr12:48843036_SG	chr12:49297274	1	0
chr12:48843054_SG	chr12:49297274	1	0
chr12:48843160_SG	chr12:49297274	1	0.000783
chr12:48843218_SG	chr12:49297274	1	8e-06
chr12:48843260_SG_0	chr12:49297274	1	7e-06
chr12:48843260_SG_1	chr12:49297274	1	0
chr12:48843260_SG_2	chr12:49297274	1	8e-06
chr12:48843278_SG	chr12:49297274	1	0
chr12:48843295_SG	chr12:49297274	0.055981	0.000158
chr12:48843295_IG_0	chr12:49297274	1	1.9e-05
chr12:48843295_IG_3	chr12:49297274	1	1.9e-05
chr12:48843308_SG	chr12:49297274	1	1.8e-05
chr12:48843311_SG	chr12:49297274	1	1.2e-05
chr12:48843311_IG_0	chr12:49297274	0.252839	9.7e-05
chr12:48843311_IG_1	chr12:49297274	0.25918	0.0001
chr12:48843311_IG_2	chr12:49297274	1	0
chr12:48843319_XG_0	chr12:49297274	0.199888	0.000812
chr12:48843319_XG_2	chr12:49297274	0.199888	0.000812
chr12:48843330_SG	chr12:49297274	1	0
chr12:48843369_SG	chr12:49297274	1	7e-06
chr12:48843373_SG	chr12:49297274	1	6e-06
chr12:48843429_SG	chr12:49297274	1	1.2e-05
chr12:48843462_IG	chr12:49297274	1	1e-06
chr12:48843499_IG	chr12:49297274	1	1e-06
chr12:48843508_SG_0	chr12:49297274	1	0.000105
chr12:48843508_SG_1	chr12:49297274	1	0
chr12:48843508_SG_2	chr12:49297274	1	0.000105
chr12:48843565_XG_0	chr12:49297274	0.918545	0.013641
chr12:48843565_XG_1	chr12:49297274	0.015745	4e-06
chr12:48843565_XG_2	chr12:49297274	1	4e-06
chr12:48843565_XG_3	chr12:49297274	0.708958	0.010637
chr12:48843565_XG_4	chr12:49297274	0.081564	0.001648
chr12:48843565_XG_5	chr12:49297274	0.697464	0.000108
chr12:48843567_SG	chr12:49297274	1	0.001028
chr12:48843571_SG	chr12:49297274	1	6e-06
chr12:48843592_SG	chr12:49297274	0.117105	9e-06
chr12:48843599_SG	chr12:49297274	0.043937	5.5e-05
chr12:48843610_SG	chr12:49297274	1	1e-06
chr12:48843613_SG	chr12:49297274	1	0
chr12:48843634_SG	chr12:49297274	1	2e-06
chr12:48843638_SG	chr12:49297274	1	1e-06
chr12:48843645_SG	chr12:49297274	1	1e-06
chr12:48843660_SG	chr12:49297274	0.39997	0.000157
chr12:48843661_SG	chr12:49297274	1	1e-06
chr12:48843671_SG	chr12:49297274	1	2e-06
chr12:48843694_SG	chr12:49297274	1	4e-06
chr12:48843743_SG	chr12:49297274	1	0
chr12:48843753_SG	chr12:49297274	0.881955	0.005437
chr12:48843869_SG	chr12:49297274	0.944148	0.102742
chr12:48843901_SG	chr12:49297274	1	1.5e-05
chr12:48843965_SG	chr12:49297274	1	1e-06
chr12:48844023_SG	chr12:49297274	1	1e-06
chr12:48844043_SG	chr12:49297274	1	3e-06
chr12:48844045_SG	chr12:49297274	1	0.002585
chr12:48844122_SG	chr12:49297274	1	0
chr12:48844188_SG	chr12:49297274	1	9.5e-05
chr12:48844211_SG	chr12:49297274	1	1e-06
chr12:48844241_SG	chr12:49297274	0.944148	0.102742
chr12:48844260_SG	chr12:49297274	0.973587	0.000693
chr12:48844311_SG	chr12:49297274	1	4.1e-05
chr12:48844318_SG	chr12:49297274	1	1e-06
chr12:48844348_SG	chr12:49297274	1	4.7e-05
chr12:48844362_SG	chr12:49297274	1	0.000128
chr12:48844406_SG	chr12:49297274	1	0.005169
chr12:48844566_SG	chr12:49297274	1	1e-06
chr12:48844606_SG_0	chr12:49297274	1	1e-06
chr12:48844606_SG_1	chr12:49297274	1	1e-06
chr12:48844612_SG	chr12:49297274	1	1.5e-05
chr12:48844641_IG_0	chr12:49297274	0.002159	1e-06
chr12:48844641_IG_1	chr12:49297274	1	1.9e-05
chr12:48844641_IG_4	chr12:49297274	0.003608	5e-06
chr12:48844646_XG_0	chr12:49297274	0.395254	5.7e-05
chr12:48844646_XG_1	chr12:49297274	0.763922	6.8e-05
chr12:48844646_XG_2	chr12:49297274	0.124148	9e-06
chr12:48844661_SG	chr12:49297274	#NAME?	0
chr12:48844675_SG	chr12:49297274	1	7e-06
chr12:48844684_SG	chr12:49297274	1	7e-06
chr12:48844701_SG	chr12:49297274	#NAME?	0
chr12:48844702_SG	chr12:49297274	0.545047	0.000137
chr12:48844706_IG	chr12:49297274	#NAME?	0
chr12:48844709_SG	chr12:49297274	#NAME?	0
chr12:48844714_SG	chr12:49297274	1	1.3e-05
chr12:48844716_SG	chr12:49297274	1	1e-05
chr12:48844718_SG	chr12:49297274	#NAME?	0
chr12:48844727_SG	chr12:49297274	1	1e-05
chr12:48844731_SG	chr12:49297274	1	2e-06
chr12:48844758_SG	chr12:49297274	1	0
chr12:48844780_SG	chr12:49297274	1	4e-06
chr12:48844813_SG	chr12:49297274	1	0
chr12:48844894_SG	chr12:49297274	1	9.6e-05
chr12:48844910_SG	chr12:49297274	0.024982	2.6e-05
chr12:48844915_SG	chr12:49297274	1	1e-06
chr12:48844923_SG_0	chr12:49297274	1	7e-06
chr12:48844923_SG_1	chr12:49297274	1	7e-06
chr12:48844923_SG_2	chr12:49297274	1	0
chr12:48844927_SG	chr12:49297274	0.070485	8.8e-05
chr12:48844941_SG	chr12:49297274	1	1e-06
chr12:48844943_SG	chr12:49297274	1	9e-05
chr12:48845051_SG	chr12:49297274	1	1e-06
chr12:48845108_SG	chr12:49297274	1	1.2e-05
chr12:48845113_SG	chr12:49297274	0.008602	1.5e-05
chr12:48845117_SG	chr12:49297274	1	9e-06
chr12:48845139_SG	chr12:49297274	0.051521	0.000326
chr12:48845145_SG	chr12:49297274	0.009484	1.6e-05
chr12:48845153_IG_0	chr12:49297274	0.914434	0.013843
chr12:48845153_IG_1	chr12:49297274	0.936795	0.080761
chr12:48845153_IG_2	chr12:49297274	0.971621	0.006592
chr12:48845170_IG_0	chr12:49297274	0.930959	0.076831
chr12:48845170_IG_1	chr12:49297274	0.927124	0.080232
chr12:48845170_IG_2	chr12:49297274	#NAME?	1e-06
chr12:48845170_IG_4	chr12:49297274	1	1.3e-05
chr12:48845170_IG_6	chr12:49297274	0.669445	4.9e-05
chr12:48845184_SG	chr12:49297274	0.664382	0.0001
chr12:48845192_SG	chr12:49297274	1	3.6e-05
chr12:48845196_SG	chr12:49297274	0.980988	0.016583
chr12:48845215_SG	chr12:49297274	1	2e-06
chr12:48845266_SG	chr12:49297274	1	3.6e-05
chr12:48845269_SG	chr12:49297274	1	1e-06
chr12:48845308_SG	chr12:49297274	1	0.000286
chr12:48845320_SG	chr12:49297274	0.94383	0.097545
chr12:48845329_SG	chr12:49297274	1	3e-06
chr12:48845332_SG	chr12:49297274	#NAME?	1e-06
chr12:48845348_SG	chr12:49297274	1	0
chr12:48845387_SG	chr12:49297274	1	1e-06
chr12:48845446_SG	chr12:49297274	1	0.000335
chr12:48845449_IG	chr12:49297274	1	5.9e-05
chr12:48845533_SG	chr12:49297274	1	2e-06
chr12:48845640_SG	chr12:49297274	1	5e-06
chr12:48845677_SG	chr12:49297274	1	3e-06
chr12:48845901_SG	chr12:49297274	1	1e-06
chr12:48845911_SG	chr12:49297274	1	1.6e-05
chr12:48846130_SG	chr12:49297274	#NAME?	0
chr12:48846139_IG	chr12:49297274	0.980885	0.01638
chr12:48846168_SG	chr12:49297274	0.97588	0.003705
chr12:48846219_SG	chr12:49297274	1	1e-06
chr12:48846414_SG	chr12:49297274	1	7e-06
chr12:48846463_SG	chr12:49297274	1	2.2e-05
chr12:48846635_SG	chr12:49297274	1	9.5e-05
chr12:48846645_SG	chr12:49297274	1	0
chr12:48846691_SG	chr12:49297274	1	2e-06
chr12:48846765_SG	chr12:49297274	1	0.001785
chr12:48847008_SG	chr12:49297274	0.943698	0.095534
chr12:48847096_SG	chr12:49297274	1	5.7e-05
chr12:48847326_SG	chr12:49297274	1	2.8e-05
chr12:48847480_SG	chr12:49297274	1	5e-06
chr12:48847482_SG	chr12:49297274	0.105284	0.000231
chr12:48847508_SG	chr12:49297274	1	2.6e-05
chr12:48847511_IG_0	chr12:49297274	1	0.000654
chr12:48847511_IG_1	chr12:49297274	1	9e-06
chr12:48847511_IG_2	chr12:49297274	1	0.000645
chr12:48847526_IG_0	chr12:49297274	0.826701	0.033873
chr12:48847526_IG_2	chr12:49297274	0.825945	0.035229
chr12:48847526_IG_4	chr12:49297274	0.715285	8.1e-05
chr12:48847528_SG	chr12:49297274	1	3e-06
chr12:48847528_IG	chr12:49297274	1	2e-06
chr12:48847530_SG	chr12:49297274	1	1.3e-05
chr12:48847542_SG	chr12:49297274	1	1.9e-05
chr12:48847555_SG	chr12:49297274	0.000176	0
chr12:48847557_SG	chr12:49297274	0.070488	0.000146
chr12:48847560_SG	chr12:49297274	0.070488	0.000146
chr12:48847604_SG	chr12:49297274	1	5e-06
chr12:48847740_SG	chr12:49297274	1	0
chr12:48847760_SG	chr12:49297274	1	1e-06
chr12:48847794_SG	chr12:49297274	1	3e-06
chr12:48847935_SG	chr12:49297274	1	4e-06
chr12:48847972_SG_1	chr12:49297274	1	0
chr12:48848012_SG	chr12:49297274	0.943698	0.095534
chr12:48848024_SG	chr12:49297274	1	7e-06
chr12:48848100_IG	chr12:49297274	1	0
chr12:48848112_SG	chr12:49297274	1	1e-06
chr12:48848154_SG	chr12:49297274	1	0
chr12:48848285_SG	chr12:49297274	0.531283	0
chr12:48848291_SG	chr12:49297274	0.756532	0.003096
chr12:48848296_XG_0	chr12:49297274	0.939042	0.091808
chr12:48848296_XG_6	chr12:49297274	0.072965	0.001565
chr12:48848296_XG_7	chr12:49297274	0.04952	9.7e-05
chr12:48848296_XG_8	chr12:49297274	0.055066	0.002198
chr12:48848296_XG_15	chr12:49297274	1	2e-06
chr12:48848296_XG_21	chr12:49297274	#NAME?	2e-06
chr12:48848296_XG_28	chr12:49297274	#NAME?	3e-06
chr12:48848296_XG_35	chr12:49297274	#NAME?	4e-06
chr12:48848296_XG_42	chr12:49297274	1	4e-06
chr12:48848296_XG_43	chr12:49297274	0.121452	0.002521
chr12:48848296_XG_48	chr12:49297274	1	0
chr12:48848296_XG_49	chr12:49297274	1	8e-06
chr12:48848296_XG_51	chr12:49297274	1	1e-06
chr12:48848296_XG_52	chr12:49297274	0.098814	0.000726
chr12:48848296_XG_55	chr12:49297274	1	0.001431
chr12:48848296_XG_56	chr12:49297274	0.033984	0.000103
chr12:48848296_XG_57	chr12:49297274	0.881265	0.089086
chr12:48848296_XG_58	chr12:49297274	1	2e-06
chr12:48848296_XG_62	chr12:49297274	1	2.1e-05
chr12:48848296_XG_63	chr12:49297274	1	2.2e-05
chr12:48848370_SG	chr12:49297274	1	2e-06
chr12:48848436_IG	chr12:49297274	1	6e-06
chr12:48848447_SG	chr12:49297274	1	4e-06
chr12:48848585_IG	chr12:49297274	0.882948	0.005519
chr12:48848626_SG	chr12:49297274	1	1e-06
chr12:48848706_SG	chr12:49297274	1	0
chr12:48848737_XG_0	chr12:49297274	0.87459	0.005604
chr12:48848737_XG_5	chr12:49297274	1	1.8e-05
chr12:48848737_XG_10	chr12:49297274	0.027209	0.000582
chr12:48848737_XG_12	chr12:49297274	0.728058	0.004342
chr12:48848737_XG_13	chr12:49297274	0.001504	4e-06
chr12:48848737_XG_14	chr12:49297274	1	1.6e-05
chr12:48848737_XG_15	chr12:49297274	1	2.6e-05
chr12:48848737_XG_16	chr12:49297274	#NAME?	2e-06
chr12:48848737_XG_17	chr12:49297274	0.078087	2.5e-05
chr12:48848737_XG_18	chr12:49297274	1	4e-06
chr12:48848737_XG_19	chr12:49297274	0.378658	1.6e-05
chr12:48848737_XG_31	chr12:49297274	1	1e-05
chr12:48848737_XG_33	chr12:49297274	1	4e-06
chr12:48848737_XG_49	chr12:49297274	1	4.7e-05
chr12:48848737_XG_51	chr12:49297274	1	2.3e-05
chr12:48848777_SG	chr12:49297274	0.03692	5e-06
chr12:48848795_SG	chr12:49297274	1	1.1e-05
chr12:48848802_SG	chr12:49297274	0.092715	0.000153
chr12:48848804_SG	chr12:49297274	0.11274	0.000218
chr12:48848832_SG	chr12:49297274	1	4e-06
chr12:48848838_SG	chr12:49297274	1	2e-06
chr12:48848947_SG	chr12:49297274	0.332611	1.3e-05
chr12:48848970_SG	chr12:49297274	1	1.9e-05
chr12:48848991_SG	chr12:49297274	1	2e-06
chr12:48849114_SG	chr12:49297274	1	2e-06
chr12:48849251_SG	chr12:49297274	1	1e-06
chr12:48849267_SG	chr12:49297274	1	1e-06
chr12:48849420_SG	chr12:49297274	#NAME?	1e-06
chr12:48849433_SG	chr12:49297274	0.943695	0.095504
chr12:48849450_SG	chr12:49297274	1	5e-06
chr12:48849457_SG	chr12:49297274	1	1e-06
chr12:48849464_SG	chr12:49297274	1	5e-06
chr12:48849482_SG	chr12:49297274	1	2e-06
chr12:48849576_SG	chr12:49297274	1	3.6e-05
chr12:48849590_SG	chr12:49297274	1	1.4e-05
chr12:48849592_SG	chr12:49297274	1	0
chr12:48849596_SG	chr12:49297274	0.042365	0.000315
chr12:48849597_SG	chr12:49297274	#NAME?	2.6e-05
chr12:48849647_SG	chr12:49297274	#NAME?	3e-06
chr12:48849664_IG_0	chr12:49297274	0.922992	0.076455
chr12:48849664_IG_2	chr12:49297274	0.923001	0.076529
chr12:48849664_IG_3	chr12:49297274	1	2e-06
chr12:48849665_SG	chr12:49297274	1	9.7e-05
chr12:48849677_IG_0	chr12:49297274	0.75794	0.000115
chr12:48849677_IG_1	chr12:49297274	#NAME?	1e-06
chr12:48849677_IG_2	chr12:49297274	#NAME?	7e-06
chr12:48849677_IG_3	chr12:49297274	0.514048	4e-05
chr12:48849677_IG_6	chr12:49297274	1	7.6e-05
chr12:48849677_IG_11	chr12:49297274	1	2e-06
chr12:48849690_SG	chr12:49297274	0.007461	2.6e-05
chr12:48849692_SG	chr12:49297274	0.012621	0.00011
chr12:48849695_SG	chr12:49297274	0.012621	0.00011
chr12:48849735_SG	chr12:49297274	1	2.7e-05
chr12:48849739_SG	chr12:49297274	0.011385	2.6e-05
chr12:48849793_SG	chr12:49297274	1	1e-06
chr12:48850258_SG	chr12:49297274	1	0.000226
chr12:48850326_SG	chr12:49297274	1	1e-06
chr12:48850480_SG	chr12:49297274	0.882066	0.005446
chr12:48850564_SG	chr12:49297274	1	4e-06
chr12:48850723_SG	chr12:49297274	1	1e-06
chr12:48850855_SG	chr12:49297274	0.943698	0.095534
chr12:48850916_SG	chr12:49297274	1	2e-06
chr12:48851011_SG	chr12:49297274	1	1e-06
chr12:48851025_SG	chr12:49297274	0.943698	0.095534
chr12:48851241_SG	chr12:49297274	0.980967	0.016543
chr12:48851298_SG	chr12:49297274	0.315249	8.5e-05
chr12:48851342_SG	chr12:49297274	1	1e-06
chr12:48851410_SG	chr12:49297274	1	2e-06
chr12:48851438_SG	chr12:49297274	1	2e-06
chr12:48851452_SG	chr12:49297274	1	1.2e-05
chr12:48851465_SG	chr12:49297274	#NAME?	5e-06
chr12:48851472_SG	chr12:49297274	0.003572	9e-06
chr12:48851472_XG_0	chr12:49297274	1	1.8e-05
chr12:48851472_XG_2	chr12:49297274	1	0
chr12:48851472_XG_3	chr12:49297274	1	9.7e-05
chr12:48851509_IG_0	chr12:49297274	1	4e-06
chr12:48851509_IG_1	chr12:49297274	1	1e-06
chr12:48851509_IG_3	chr12:49297274	1	2e-06
chr12:48851516_SG	chr12:49297274	1	1.3e-05
chr12:48851734_SG	chr12:49297274	1	2e-06
chr12:48851768_SG	chr12:49297274	1	1e-06
chr12:48851847_SG	chr12:49297274	1	0.005182
chr12:48851936_SG	chr12:49297274	1	3e-06
chr12:48851951_SG	chr12:49297274	1	0
chr12:48851989_SG	chr12:49297274	1	0
chr12:48852016_SG	chr12:49297274	1	2e-06
chr12:48852059_SG	chr12:49297274	1	1e-06
chr12:48852068_SG	chr12:49297274	#NAME?	2e-06
chr12:48852078_SG	chr12:49297274	1	0
chr12:48852168_SG_0	chr12:49297274	0.076057	1e-05
chr12:48852168_SG_1	chr12:49297274	0.075988	1e-05
chr12:48852175_SG_0	chr12:49297274	0.47833	0.000384
chr12:48852175_SG_1	chr12:49297274	0.478007	0.000383
chr12:48852175_SG_2	chr12:49297274	1	2e-06
chr12:48852181_IG_0	chr12:49297274	1	3e-06
chr12:48852181_IG_4	chr12:49297274	1	3e-06
chr12:48852190_SG_0	chr12:49297274	1	0
chr12:48852190_SG_1	chr12:49297274	1	0
chr12:48852202_SG	chr12:49297274	1	3e-06
chr12:48852210_SG	chr12:49297274	0.009548	0.000125
chr12:48852220_SG	chr12:49297274	1	1e-06
chr12:48852228_SG	chr12:49297274	1	3e-06
chr12:48852243_SG	chr12:49297274	0.943884	0.098387
chr12:48852287_SG	chr12:49297274	0.943884	0.098404
chr12:48852304_SG	chr12:49297274	1	1e-06
chr12:48852351_SG	chr12:49297274	1	0
chr12:48852415_SG	chr12:49297274	1	1.9e-05
chr12:48852431_SG	chr12:49297274	0.943884	0.098387
chr12:48852433_SG	chr12:49297274	1	1e-06
chr12:48852491_SG	chr12:49297274	1	0
chr12:48852524_IG	chr12:49297274	1	0.000535
chr12:48852728_SG	chr12:49297274	1	4e-06
chr12:48852751_SG	chr12:49297274	1	1e-06
chr12:48852901_SG	chr12:49297274	1	3e-06
chr12:48852992_IG_0	chr12:49297274	1	0.000204
chr12:48852992_IG_1	chr12:49297274	1	0
chr12:48852992_IG_2	chr12:49297274	1	0.000154
chr12:48852992_IG_3	chr12:49297274	1	4.9e-05
chr12:48853046_SG	chr12:49297274	1	2.4e-05
chr12:48853067_SG	chr12:49297274	1	1e-06
chr12:48853082_SG	chr12:49297274	1	3.1e-05
chr12:48853374_SG	chr12:49297274	1	1.9e-05
chr12:48853382_IG	chr12:49297274	1	0
chr12:48853396_SG	chr12:49297274	1	0
chr12:48853761_SG_0	chr12:49297274	1	1e-06
chr12:48853761_SG_1	chr12:49297274	1	1e-06
chr12:48853761_SG_2	chr12:49297274	1	1e-06
chr12:48853773_SG	chr12:49297274	#NAME?	1e-06
chr12:48853808_SG	chr12:49297274	1	1e-06
chr12:48853811_SG	chr12:49297274	1	6e-06
chr12:48853829_IG_0	chr12:49297274	1	3.4e-05
chr12:48853829_IG_2	chr12:49297274	1	1.4e-05
chr12:48853829_IG_3	chr12:49297274	1	2e-05
chr12:48853841_XG_0	chr12:49297274	0.803584	0.001241
chr12:48853841_XG_3	chr12:49297274	0.953593	0.001638
chr12:48853841_XG_5	chr12:49297274	1	0
chr12:48853841_XG_6	chr12:49297274	1	2e-05
chr12:48853841_XG_8	chr12:49297274	0.008602	9.4e-05
chr12:48853853_SG	chr12:49297274	1	1e-06
chr12:48853860_SG	chr12:49297274	#NAME?	2e-06
chr12:48853978_SG	chr12:49297274	1	4e-06
chr12:48854142_IG_0	chr12:49297274	1	1.8e-05
chr12:48854142_IG_2	chr12:49297274	1	1.8e-05
chr12:48854184_SG	chr12:49297274	1	0.000252
chr12:48854255_SG	chr12:49297274	1	1.4e-05
chr12:48854272_IG	chr12:49297274	1	0.000348
chr12:48854365_SG	chr12:49297274	1	1e-06
chr12:48854516_IG	chr12:49297274	1	1e-06
chr12:48854557_SG	chr12:49297274	1	0.000108
chr12:48854661_SG_0	chr12:49297274	#NAME?	9e-06
chr12:48854720_SG	chr12:49297274	1	0
chr12:48854831_SG	chr12:49297274	0.940214	0.061738
chr12:48854834_SG	chr12:49297274	1	3e-06
chr12:48854888_SG	chr12:49297274	1	1e-06
chr12:48855104_SG	chr12:49297274	1	1e-06
chr12:48855144_SG	chr12:49297274	1	1e-06
chr12:48855149_SG	chr12:49297274	1	1e-06
chr12:48855189_SG_0	chr12:49297274	1	4e-06
chr12:48855189_SG_2	chr12:49297274	1	4e-06
chr12:48855209_SG	chr12:49297274	1	5.2e-05
chr12:48855214_SG	chr12:49297274	1	1e-06
chr12:48855260_IG	chr12:49297274	1	1.7e-05
chr12:48855377_SG	chr12:49297274	1	3e-06
chr12:48855389_SG	chr12:49297274	1	0.000142
chr12:48855395_SG	chr12:49297274	1	2e-06
chr12:48855399_SG	chr12:49297274	0.042346	6.3e-05
chr12:48855412_SG	chr12:49297274	0.105279	0.000128
chr12:48855432_IG_0	chr12:49297274	0.006749	2.7e-05
chr12:48855432_IG_1	chr12:49297274	1	4.3e-05
chr12:48855432_IG_2	chr12:49297274	0.012418	8.4e-05
chr12:48855433_SG	chr12:49297274	1	1e-06
chr12:48855438_SG	chr12:49297274	1	1e-06
chr12:48855461_SG	chr12:49297274	1	0
chr12:48855582_SG	chr12:49297274	1	3.6e-05
chr12:48855604_SG	chr12:49297274	1	3e-06
chr12:48855705_SG	chr12:49297274	1	1e-06
chr12:48855762_SG	chr12:49297274	#NAME?	1e-06
chr12:48855763_SG	chr12:49297274	1	0.005046
chr12:48855764_SG	chr12:49297274	1	0
chr12:48855778_SG	chr12:49297274	1	6e-06
chr12:48855786_IG_0	chr12:49297274	0.6415	0.007365
chr12:48855786_IG_2	chr12:49297274	0.6415	0.007365
chr12:48855787_SG	chr12:49297274	0.03591	0.000704
chr12:48855798_IG_0	chr12:49297274	0.952577	0.013766
chr12:48855798_IG_1	chr12:49297274	0.035623	0.000401
chr12:48855798_IG_2	chr12:49297274	0.77245	0.0118
chr12:48855798_IG_3	chr12:49297274	1	1.3e-05
chr12:48855798_IG_4	chr12:49297274	#NAME?	1e-06
chr12:48855798_IG_5	chr12:49297274	1	1e-06
chr12:48855801_SG	chr12:49297274	1	1e-06
chr12:48855811_SG	chr12:49297274	1	7e-06
chr12:48855886_SG	chr12:49297274	1	1.4e-05
chr12:48855937_IG	chr12:49297274	1	1.2e-05
chr12:48855966_SG	chr12:49297274	1	5e-06
chr12:48856040_SG	chr12:49297274	1	0
chr12:48856105_SG	chr12:49297274	1	1e-06
chr12:48856143_SG	chr12:49297274	1	1e-06
chr12:48856163_SG	chr12:49297274	1	2e-06
chr12:48856184_SG	chr12:49297274	1	1e-06
chr12:48856312_SG	chr12:49297274	0.463502	7e-06
chr12:48856368_SG	chr12:49297274	1	1e-05
chr12:48856592_SG	chr12:49297274	1	3e-06
chr12:48856766_SG	chr12:49297274	1	6e-06
chr12:48856905_SG	chr12:49297274	1	1.8e-05
chr12:48856937_SG	chr12:49297274	1	7e-06
chr12:48856944_SG	chr12:49297274	1	0
chr12:48857040_SG	chr12:49297274	1	4e-06
chr12:48857046_SG	chr12:49297274	1	1e-06
chr12:48857062_SG	chr12:49297274	0.653031	0.000686
chr12:48857068_SG	chr12:49297274	0.911513	0.000261
chr12:48857069_SG	chr12:49297274	0.81659	0.000939
chr12:48857077_SG	chr12:49297274	0.936221	0.093006
chr12:48857082_SG	chr12:49297274	1	0.000155
chr12:48857084_SG	chr12:49297274	1	5e-06
chr12:48857085_SG	chr12:49297274	1	3.4e-05
chr12:48857096_IG_0	chr12:49297274	1	0.001305
chr12:48857096_IG_1	chr12:49297274	1	4.4e-05
chr12:48857096_IG_4	chr12:49297274	1	1e-06
chr12:48857096_IG_6	chr12:49297274	1	0.00124
chr12:48857096_IG_9	chr12:49297274	1	1.7e-05
chr12:48857133_SG	chr12:49297274	1	7e-06
chr12:48857174_SG	chr12:49297274	1	2e-06
chr12:48857227_IG	chr12:49297274	1	2e-06
chr12:48857231_SG	chr12:49297274	0.013946	1.6e-05
chr12:48857238_SG	chr12:49297274	0.144323	0.000552
chr12:48857240_SG_0	chr12:49297274	0.002237	4.3e-05
chr12:48857240_SG_1	chr12:49297274	0.523769	3.6e-05
chr12:48857240_SG_2	chr12:49297274	0.005515	1.3e-05
chr12:48857247_SG	chr12:49297274	0.46183	0.000219
chr12:48857254_SG	chr12:49297274	1	1e-06
chr12:48857268_SG	chr12:49297274	1	4e-06
chr12:48857285_SG	chr12:49297274	#NAME?	2e-06
chr12:48857307_SG	chr12:49297274	1	3e-06
chr12:48857313_SG	chr12:49297274	0.03427	0.000113
chr12:48857317_SG	chr12:49297274	1	1e-06
chr12:48857340_SG	chr12:49297274	1	6e-06
chr12:48857346_SG	chr12:49297274	#NAME?	4e-06
chr12:48857350_SG	chr12:49297274	1	4e-06
chr12:48857367_SG	chr12:49297274	0.241066	7.6e-05
chr12:48857375_SG	chr12:49297274	1	2e-06
chr12:48857561_SG	chr12:49297274	1	2e-06
chr12:48857565_SG	chr12:49297274	1	1.3e-05
chr12:48857606_SG	chr12:49297274	#NAME?	4e-06
chr12:48857630_SG	chr12:49297274	1	1e-06
chr12:48857696_SG	chr12:49297274	1	3e-06
chr12:48857719_SG	chr12:49297274	1	0
chr12:48857720_SG	chr12:49297274	1	9e-06
chr12:48857741_XG_0	chr12:49297274	1	0.000828
chr12:48857741_XG_1	chr12:49297274	1	9e-06
chr12:48857741_XG_2	chr12:49297274	1	3e-06
chr12:48857741_XG_3	chr12:49297274	1	0.000815
chr12:48857755_SG	chr12:49297274	1	2.4e-05
chr12:48857813_SG	chr12:49297274	1	2e-06
chr12:48857814_SG	chr12:49297274	1	1e-06
chr12:48857895_SG	chr12:49297274	1	2e-06
chr12:48857970_IG	chr12:49297274	1	1e-06
chr12:48857971_SG	chr12:49297274	1	1e-06
chr12:48857995_SG	chr12:49297274	1	0
chr12:48858310_SG	chr12:49297274	1	2.4e-05
chr12:48858323_SG	chr12:49297274	1	5e-06
chr12:48858360_SG	chr12:49297274	0.724186	9e-05
chr12:48858389_IG	chr12:49297274	0.91664	0.00278
chr12:48858389_SG	chr12:49297274	0.084577	0
chr12:48858401_IG_0	chr12:49297274	0.86464	0.023651
chr12:48858401_IG_1	chr12:49297274	1	0.00016
chr12:48858401_IG_6	chr12:49297274	1	2e-06
chr12:48858401_IG_7	chr12:49297274	1	0.000811
chr12:48858401_IG_8	chr12:49297274	1	8e-06
chr12:48858401_IG_9	chr12:49297274	0.8565	0.07404
chr12:48858401_IG_10	chr12:49297274	0.784556	0.001191
chr12:48858401_IG_11	chr12:49297274	1	1e-06
chr12:48858401_IG_13	chr12:49297274	#NAME?	5e-06
chr12:48858408_SG	chr12:49297274	1	1.3e-05
chr12:48858416_SG	chr12:49297274	1	1.7e-05
chr12:48858434_SG	chr12:49297274	1	3e-06
chr12:48858440_SG	chr12:49297274	0.014975	1.7e-05
chr12:48858566_SG	chr12:49297274	1	1e-06
chr12:48858636_SG	chr12:49297274	1	1e-06
chr12:48858637_SG	chr12:49297274	1	1.8e-05
chr12:48858712_SG	chr12:49297274	1	0
chr12:48858724_SG	chr12:49297274	1	1e-06
chr12:48858839_SG	chr12:49297274	1	1e-06
chr12:48858852_SG	chr12:49297274	1	2e-05
chr12:48858860_SG	chr12:49297274	1	9e-06
chr12:48858873_SG	chr12:49297274	1	1e-06
chr12:48858876_SG	chr12:49297274	1	9e-05
chr12:48858876_IG_0	chr12:49297274	0.375781	0.000105
chr12:48858876_IG_1	chr12:49297274	0.003419	7e-06
chr12:48858876_IG_2	chr12:49297274	0.777396	0.000255
chr12:48858916_SG	chr12:49297274	1	6e-06
chr12:48858921_SG	chr12:49297274	1	4e-06
chr12:48858952_IG	chr12:49297274	1	1e-06
chr12:48858953_SG	chr12:49297274	0.666104	2.6e-05
chr12:48858957_SG	chr12:49297274	0.395581	1.7e-05
chr12:48858962_SG	chr12:49297274	0.055282	1e-06
chr12:48858978_XG_0	chr12:49297274	0.917504	0.04209
chr12:48858978_XG_1	chr12:49297274	1	0.000271
chr12:48858978_XG_2	chr12:49297274	1	2e-06
chr12:48858978_XG_3	chr12:49297274	1	0.000414
chr12:48858978_XG_4	chr12:49297274	1	0.000632
chr12:48858978_XG_5	chr12:49297274	0.003822	1e-06
chr12:48858978_XG_6	chr12:49297274	0.903087	0.086462
chr12:48858978_XG_7	chr12:49297274	0.036745	5.7e-05
chr12:48858983_SG	chr12:49297274	1	3e-06
chr12:48858990_SG	chr12:49297274	1	5.6e-05
chr12:48859052_SG	chr12:49297274	1	0.000103
chr12:48859055_SG	chr12:49297274	1	3e-06
chr12:48859104_SG	chr12:49297274	1	2e-06
chr12:48859151_SG_0	chr12:49297274	1	1.1e-05
chr12:48859151_SG_2	chr12:49297274	1	1.1e-05
chr12:48859164_SG	chr12:49297274	1	4e-06
chr12:48859165_SG	chr12:49297274	1	0
chr12:48859189_SG	chr12:49297274	0.024596	6.5e-05
chr12:48859198_SG	chr12:49297274	1	1.3e-05
chr12:48859200_SG	chr12:49297274	0.882838	0.006704
chr12:48859201_SG	chr12:49297274	1	1.4e-05
chr12:48859236_SG	chr12:49297274	1	1e-06
chr12:48859242_SG	chr12:49297274	1	1.5e-05
chr12:48859250_SG	chr12:49297274	1	0
chr12:48859258_SG	chr12:49297274	1	2.2e-05
chr12:48859260_SG	chr12:49297274	1	1e-06
chr12:48859396_SG	chr12:49297274	1	1e-06
chr12:48859431_SG	chr12:49297274	1	4e-06
chr12:48859528_SG	chr12:49297274	1	0.000146
chr12:48859549_SG	chr12:49297274	1	1e-06
chr12:48859696_SG	chr12:49297274	1	1e-06
chr12:48859778_SG	chr12:49297274	1	4e-06
chr12:48859971_SG	chr12:49297274	1	1e-06
chr12:48859983_SG	chr12:49297274	1	0.000799
chr12:48860000_SG	chr12:49297274	#NAME?	0
chr12:48860021_SG	chr12:49297274	1	1.1e-05
chr12:48860065_SG	chr12:49297274	0.329733	3.4e-05
chr12:48860068_SG	chr12:49297274	0.329733	3.4e-05
chr12:48860070_SG	chr12:49297274	0.461872	9.8e-05
chr12:48860085_IG_0	chr12:49297274	0.803223	0.009761
chr12:48860085_IG_2	chr12:49297274	1	1e-06
chr12:48860085_IG_4	chr12:49297274	0.005504	0
chr12:48860085_IG_5	chr12:49297274	0.865464	0.009399
chr12:48860085_IG_6	chr12:49297274	0.003685	1.2e-05
chr12:48860095_XG_0	chr12:49297274	0.606599	0.000129
chr12:48860095_XG_2	chr12:49297274	0.606599	0.000129
chr12:48860100_SG	chr12:49297274	0.004607	6e-06
chr12:48860115_SG	chr12:49297274	1	0.000115
chr12:48860127_SG	chr12:49297274	1	1e-06
chr12:48860130_SG	chr12:49297274	0.049364	8.7e-05
chr12:48860136_SG	chr12:49297274	1	9e-06
chr12:48860148_SG	chr12:49297274	1	3.2e-05
chr12:48860164_SG	chr12:49297274	1	0
chr12:48860225_SG	chr12:49297274	1	1e-06
chr12:48860241_SG	chr12:49297274	1	2e-06
chr12:48860329_SG	chr12:49297274	0.344193	0.000106
chr12:48860375_SG	chr12:49297274	1	1e-06
chr12:48860407_XG_0	chr12:49297274	1	4e-06
chr12:48860407_XG_3	chr12:49297274	1	4e-06
chr12:48860420_SG	chr12:49297274	1	0
chr12:48860504_SG	chr12:49297274	1	1.8e-05
chr12:48860541_SG	chr12:49297274	1	3e-06
chr12:48860549_SG	chr12:49297274	0.309631	0.000116
chr12:48860557_XG_0	chr12:49297274	0.342863	0.000785
chr12:48860557_XG_1	chr12:49297274	1	2e-06
chr12:48860557_XG_3	chr12:49297274	0.660817	0.001594
chr12:48860557_XG_4	chr12:49297274	0.029494	6.8e-05
chr12:48860557_XG_7	chr12:49297274	0.011423	3.8e-05
chr12:48860559_IG	chr12:49297274	1	4e-06
chr12:48860579_IG_0	chr12:49297274	0.074716	6.9e-05
chr12:48860579_IG_1	chr12:49297274	1	7e-06
chr12:48860579_IG_2	chr12:49297274	1	1e-06
chr12:48860579_IG_3	chr12:49297274	0.07516	1.8e-05
chr12:48860579_IG_5	chr12:49297274	1	2.2e-05
chr12:48860579_IG_6	chr12:49297274	0.072996	1.8e-05
chr12:48860579_IG_7	chr12:49297274	0.035122	1e-06
chr12:48860579_IG_8	chr12:49297274	#NAME?	3e-06
chr12:48860579_IG_9	chr12:49297274	0.643413	9.6e-05
chr12:48860583_SG	chr12:49297274	1	2.2e-05
chr12:48860610_SG	chr12:49297274	1	1e-06
chr12:48860616_SG	chr12:49297274	1	0
chr12:48860623_SG	chr12:49297274	1	2.3e-05
chr12:48860711_SG	chr12:49297274	1	0.000799
chr12:48860711_IG_0	chr12:49297274	0.995281	0.005339
chr12:48860711_IG_1	chr12:49297274	1	3e-06
chr12:48860711_IG_2	chr12:49297274	0.995278	0.005335
chr12:48860802_SG	chr12:49297274	#NAME?	4.2e-05
chr12:48860960_SG	chr12:49297274	1	2e-06
chr12:48861016_SG	chr12:49297274	1	6e-06
chr12:48861282_SG	chr12:49297274	1	1e-06
chr12:48861380_SG	chr12:49297274	1	1e-06
chr12:48861408_SG	chr12:49297274	1	1e-06
chr12:48861425_SG	chr12:49297274	0.987616	0.006359
chr12:48861457_SG	chr12:49297274	1	1e-06
chr12:48861610_IG	chr12:49297274	1	9.8e-05
chr12:48861614_SG	chr12:49297274	1	5e-06
chr12:48861688_SG	chr12:49297274	1	3.1e-05
chr12:48861733_SG	chr12:49297274	1	2e-06
chr12:48861768_SG	chr12:49297274	#NAME?	4e-05
chr12:48861836_SG	chr12:49297274	1	1e-06
chr12:48862015_SG	chr12:49297274	0.985193	0.010788
chr12:48862042_SG	chr12:49297274	1	1e-06
chr12:48862046_SG	chr12:49297274	1	1e-06
chr12:48862052_SG	chr12:49297274	1	1e-06
chr12:48862181_SG	chr12:49297274	1	0.001021
chr12:48862358_SG	chr12:49297274	1	2.9e-05
chr12:48862375_SG	chr12:49297274	0.899819	0.00862
chr12:48862449_SG	chr12:49297274	1	0
chr12:48862541_SG_0	chr12:49297274	1	1e-06
chr12:48862541_SG_1	chr12:49297274	1	1e-06
chr12:48862547_SG	chr12:49297274	1	0
chr12:48862900_SG	chr12:49297274	1	1e-06
chr12:48862903_SG	chr12:49297274	1	0.000501
chr12:48862953_SG	chr12:49297274	#NAME?	0
chr12:48862955_SG	chr12:49297274	1	2e-06
chr12:48862972_SG	chr12:49297274	#NAME?	1e-06
chr12:48862979_XG_0	chr12:49297274	1	0
chr12:48862979_XG_1	chr12:49297274	1	0
chr12:48862979_XG_3	chr12:49297274	1	0
chr12:48863009_SG	chr12:49297274	0.985191	0.010786
chr12:48863012_SG	chr12:49297274	1	1e-06
chr12:48863068_SG	chr12:49297274	1	1e-06
chr12:48863119_SG	chr12:49297274	1	1e-06
chr12:48863328_SG_0	chr12:49297274	1	2e-06
chr12:48863328_SG_2	chr12:49297274	1	2e-06
chr12:48863329_SG	chr12:49297274	1	3e-06
chr12:48863334_SG	chr12:49297274	1	1e-06
chr12:48863422_SG	chr12:49297274	1	2e-06
chr12:48863425_SG	chr12:49297274	1	2e-06
chr12:48863428_SG	chr12:49297274	0.01434	7.7e-05
chr12:48863435_SG	chr12:49297274	1	2e-06
chr12:48863439_SG	chr12:49297274	1	0
chr12:48863442_SG	chr12:49297274	1	1e-06
chr12:48863448_SG	chr12:49297274	1	3e-06
chr12:48863545_SG	chr12:49297274	0.985189	0.010782
chr12:48863588_SG	chr12:49297274	1	0
chr12:48863666_IG	chr12:49297274	#NAME?	0
chr12:48863671_SG	chr12:49297274	1	2e-06
chr12:48863778_SG	chr12:49297274	1	1e-06
chr12:48863809_SG	chr12:49297274	1	0.000137
chr12:48863819_SG	chr12:49297274	0.9852	0.010797
chr12:48863879_SG	chr12:49297274	1	3e-06
chr12:48863928_SG	chr12:49297274	1	0
chr12:48864089_SG	chr12:49297274	1	1e-06
chr12:48864199_IG	chr12:49297274	1	1.3e-05
chr12:48864209_SG	chr12:49297274	1	0.000797
chr12:48864589_SG	chr12:49297274	1	4e-06
chr12:48864594_SG	chr12:49297274	1	1e-05
chr12:48864735_SG	chr12:49297274	1	0
chr12:48864872_SG	chr12:49297274	1	2e-06
chr12:48865068_SG	chr12:49297274	1	1e-06
chr12:48865076_SG	chr12:49297274	1	0
chr12:48865078_SG	chr12:49297274	1	0
chr12:48865094_SG	chr12:49297274	1	2e-06
chr12:48865217_SG	chr12:49297274	1	0
chr12:48865219_SG	chr12:49297274	1	8e-06
chr12:48865306_SG	chr12:49297274	1	2e-06
chr12:48865411_SG	chr12:49297274	1	0.000535
chr12:48865428_SG	chr12:49297274	1	1e-06
chr12:48865456_SG	chr12:49297274	#NAME?	1e-06
chr12:48865539_SG_0	chr12:49297274	1	9e-06
chr12:48865539_SG_1	chr12:49297274	1	9e-06
chr12:48865562_SG	chr12:49297274	1	0
chr12:48865569_SG	chr12:49297274	1	1e-06
chr12:48865660_SG	chr12:49297274	1	1e-06
chr12:48865684_SG	chr12:49297274	1	2e-06
chr12:48865848_SG	chr12:49297274	1	2.9e-05
chr12:48865887_SG	chr12:49297274	1	5e-06
chr12:48866017_SG	chr12:49297274	1	0.000147
chr12:48866163_SG	chr12:49297274	1	0.000169
chr12:48866175_SG	chr12:49297274	0.317351	8.6e-05
chr12:48866218_SG	chr12:49297274	#NAME?	2e-06
chr12:48866240_SG	chr12:49297274	1	0.000798
chr12:48866255_IG_0	chr12:49297274	0.985308	0.010952
chr12:48866255_IG_1	chr12:49297274	1	2.9e-05
chr12:48866255_IG_2	chr12:49297274	1	0.000108
chr12:48866255_IG_3	chr12:49297274	0.984979	0.01052
chr12:48866286_SG	chr12:49297274	1	0
chr12:48866292_SG	chr12:49297274	1	1e-06
chr12:48866299_SG	chr12:49297274	#NAME?	1e-06
chr12:48866302_SG	chr12:49297274	1	0
chr12:48866328_IG	chr12:49297274	1	5e-06
chr12:48866331_IG	chr12:49297274	1	1.5e-05
chr12:48866587_IG_0	chr12:49297274	0.819131	0.000824
chr12:48866587_IG_14	chr12:49297274	1	7.6e-05
chr12:48866587_IG_15	chr12:49297274	0.938829	0.016945
chr12:48866587_IG_16	chr12:49297274	0.952844	0.008111
chr12:48866587_IG_17	chr12:49297274	1	0.001015
chr12:48866587_IG_18	chr12:49297274	1	8.8e-05
chr12:48866587_IG_19	chr12:49297274	0.912552	0.000361
chr12:48866587_IG_20	chr12:49297274	1	0
chr12:48866587_IG_21	chr12:49297274	1	2e-06
chr12:48866694_SG_0	chr12:49297274	1	4e-06
chr12:48866694_SG_1	chr12:49297274	1	4e-06
chr12:48866774_SG	chr12:49297274	1	7e-06
[truncated: 28,040 more rows]

## Sheet: Fig2
Age group	Amplitude	Genotype
20	15	0
20	19	0
20	24	0
20	23	0
20	17	0
20	10	0
20	7	0
20	14	0
20	27	0
20	13	0
20	20	0
20	11	0
20	11	0
20	13	0
20	15	0
20	16	0
20	22	0
20	23	0
20	15	0
20	34	0
20	9	0
20	6	0
20	21	0
20	15	0
20	10	0
20	26	0
20	6	0
20	7	0
20	19	0
20	7	0
20	9	0
20	16	0
20	21	0
20	14	0
20	4	0
20	24	0
20	23	0
20	7	0
20	22	0
20	17	0
20	11	0
20	10	0
20	17	0
20	24	0
20	14	0
20	41	0
20	12	0
20	14	0
20	4	0
20	12	0
20	11	0
20	11	0
20	9	0
20	9	0
20	22	0
20	11	0
20	7	0
20	20	0
20	16	0
20	22	0
20	13	0
20	16	0
20	21	0
20	19	0
20	20	0
20	8	0
20	22	0
20	13	0
20	17	0
20	26	0
20	14	0
20	34	0
20	8	0
20	7	0
20	18	0
20	6	0
20	17	0
20	23	0
20	23	0
20	12	0
20	10	0
20	22	0
20	20	0
20	20	0
20	17	0
20	22	0
20	24	0
20	5	0
20	5	0
20	9	0
20	18	0
20	21	0
20	40	0
20	23	0
20	22	0
20	7	0
20	15	0
20	8	0
20	8	0
20	14	0
20	16	0
20	17	0
20	28	0
20	14	0
20	7	0
20	9	0
20	19	0
20	17	0
20	10	0
20	19	0
20	29	0
20	9	0
20	28	0
20	8	0
20	13	0
20	17	0
20	29	0
20	16	0
20	43	0
20	10	0
20	8	0
20	6	0
20	23	0
20	6	0
20	18	0
20	6	0
20	27	0
20	11	0
20	6	0
20	10	0
20	26	0
20	6	0
20	19	0
20	9	0
20	9	0
20	14	0
20	32	0
20	5	0
20	7	0
20	7	0
20	7	0
20	12	0
20	26	0
20	7	0
20	31	0
20	32	0
20	10	0
20	23	0
20	19	0
20	12	0
20	6	0
20	20	0
20	17	0
20	21	0
20	21	0
20	11	0
20	17	0
20	13	0
20	24	0
20	18	0
20	11	0
20	24	0
20	9	0
20	12	0
20	19	0
20	12	0
20	16	0
20	42	0
20	21	0
20	22	0
20	9	0
20	25	0
20	3	0
20	10	0
20	26	0
20	6	0
20	18	0
20	6	0
20	16	0
20	24	0
20	22	0
20	21	0
20	12	0
20	14	0
20	19	0
20	5	0
20	13	0
20	10	0
20	25	0
20	19	0
20	9	0
20	18	0
20	8	0
20	21	0
20	15	0
20	13	0
20	21	0
20	9	0
20	7	0
20	8	0
20	10	0
20	24	0
20	14	0
20	26	1
20	27	1
20	14	1
20	10	1
20	11	1
20	19	1
20	5	2
30	18	0
30	14	0
30	9	0
30	10	0
30	12	0
30	13	0
30	6	0
30	13	0
30	16	0
30	12	0
30	9	0
30	13	0
30	17	0
30	25	0
30	6	0
30	15	0
30	44	0
30	21	0
30	15	0
30	29	0
30	9	0
30	11	0
30	13	0
30	15	0
30	22	0
30	14	0
30	9	0
30	21	0
30	16	0
30	20	0
30	19	0
30	11	0
30	5	0
30	15	0
30	16	0
30	10	0
30	23	0
30	32	0
30	5	0
30	14	0
30	9	0
30	10	0
30	13	0
30	33	0
30	15	0
30	26	0
30	9	0
30	32	0
30	7	0
30	9	0
30	14	0
30	12	0
30	6	0
30	6	0
30	20	0
30	14	0
30	29	0
30	9	0
30	12	0
30	13	0
30	18	0
30	15	0
30	7	0
30	29	0
30	9	0
30	10	0
30	17	0
30	10	0
30	20	0
30	33	0
30	17	0
30	15	0
30	21	0
30	38	0
30	11	0
30	24	0
30	14	0
30	22	0
30	18	0
30	15	0
30	9	0
30	55	0
30	30	0
30	24	0
30	10	0
30	13	0
30	24	0
30	11	0
30	10	0
30	6	0
30	30	0
30	17	0
30	6	0
30	10	0
30	9	0
30	10	0
30	15	0
30	28	0
30	14	0
30	10	0
30	6	0
30	12	0
30	14	0
30	13	0
30	23	0
30	18	0
30	14	0
30	8	0
30	4	0
30	9	0
30	8	0
30	6	0
30	28	0
30	4	0
30	13	0
30	18	0
30	23	0
30	17	0
30	22	0
30	13	0
30	13	0
30	9	0
30	9	0
30	17	0
30	27	0
30	19	0
30	8	0
30	15	0
30	15	0
30	4	0
30	34	0
30	23	0
30	10	0
30	17	0
30	7	0
30	10	0
30	23	0
30	7	0
30	23	0
30	22	0
30	27	0
30	19	0
30	10	0
30	31	0
30	14	0
30	13	0
30	13	0
30	41	0
30	8	0
30	17	0
30	28	0
30	26	0
30	15	0
30	11	0
30	8	0
30	8	0
30	11	0
30	9	0
30	19	0
30	6	0
30	17	0
30	15	0
30	12	0
30	13	0
30	15	0
30	12	0
30	6	0
30	15	0
30	42	0
30	9	0
30	16	0
30	14	0
30	31	0
30	27	0
30	13	0
30	10	0
30	10	0
30	22	0
30	24	0
30	18	0
30	10	0
30	6	0
30	10	0
30	30	0
30	23	0
30	38	0
30	15	0
30	10	0
30	13	0
30	10	0
30	6	0
30	29	0
30	6	0
30	12	0
30	23	0
30	4	0
30	6	0
30	19	0
30	24	0
30	19	0
30	16	0
30	20	0
30	12	0
30	18	0
30	14	0
30	7	0
30	14	0
30	18	0
30	19	0
30	16	0
30	18	0
30	9	0
30	18	0
30	20	0
30	24	0
30	18	0
30	23	0
30	12	0
30	8	0
30	11	0
30	33	0
30	10	0
30	12	0
30	15	0
30	12	0
30	36	0
30	11	0
30	16	0
30	11	0
30	20	0
30	15	0
30	5	0
30	12	0
30	28	0
30	12	0
30	18	0
30	7	0
30	7	0
30	17	0
30	14	0
30	18	0
30	16	0
30	11	0
30	22	0
30	10	0
30	11	0
30	6	0
30	10	0
30	13	0
30	30	0
30	7	0
30	16	0
30	8	0
30	17	0
30	16	0
30	19	0
30	12	0
30	29	0
30	21	0
30	23	0
30	8	0
30	19	0
30	21	0
30	7	0
30	9	0
30	14	0
30	25	0
30	8	0
30	37	0
30	8	0
30	14	0
30	15	0
30	13	0
30	21	0
30	12	0
30	10	0
30	29	0
30	12	0
30	8	0
30	18	0
30	14	0
30	8	0
30	8	0
30	29	0
30	15	0
30	10	0
30	16	0
30	10	0
30	8	0
30	22	0
30	16	0
30	17	0
30	13	0
30	4	0
30	12	0
30	15	0
30	12	0
30	11	0
30	8	0
30	11	0
30	8	0
30	29	0
30	32	0
30	24	0
30	23	0
30	34	0
30	10	0
30	17	0
30	7	0
30	11	0
30	11	0
30	20	0
30	11	0
30	10	0
30	13	0
30	7	0
30	7	0
30	16	0
30	12	0
30	7	0
30	8	0
30	9	0
30	14	0
30	8	0
30	6	0
30	20	0
30	16	0
30	15	0
30	22	0
30	13	0
30	20	0
30	7	0
30	5	0
30	7	0
30	17	0
30	18	0
30	35	0
30	24	0
30	7	0
30	20	0
30	11	0
30	16	0
30	12	0
30	27	0
30	8	0
30	14	0
30	15	0
30	13	0
30	24	0
30	26	0
30	6	0
30	16	0
30	6	0
30	18	0
30	17	0
30	18	0
30	19	0
30	15	0
30	21	0
30	39	0
30	14	0
30	15	0
30	10	0
30	7	0
30	11	0
30	16	0
30	17	0
30	20	0
30	9	0
30	11	0
30	14	0
30	9	0
30	7	0
30	24	0
30	12	0
30	19	0
30	7	0
30	8	0
30	14	0
30	7	0
30	20	0
30	14	0
30	10	0
30	27	0
30	7	0
30	6	0
30	11	0
30	11	0
30	3	0
30	16	0
30	26	0
30	27	0
30	21	0
30	15	0
30	15	0
30	4	0
30	40	0
30	19	0
30	14	0
30	8	0
30	5	0
30	6	0
30	5	0
30	3	0
30	14	0
30	18	0
30	10	0
30	21	0
30	16	0
30	29	0
30	11	0
30	12	0
30	20	0
30	14	0
30	25	0
30	22	0
30	10	0
30	11	0
30	32	0
30	31	0
30	27	0
30	20	0
30	14	0
30	17	0
30	8	0
30	8	0
30	16	0
30	19	0
30	15	0
30	10	0
30	8	0
30	17	0
30	24	0
30	26	0
30	23	0
30	16	0
30	6	0
30	23	0
30	17	0
30	18	0
30	4	0
30	5	0
30	14	0
30	15	0
30	14	0
30	16	0
30	18	0
30	15	0
30	12	0
30	14	0
30	17	0
30	11	0
30	2	0
30	13	0
30	21	0
30	8	0
30	8	0
30	6	0
30	10	0
30	27	0
30	12	0
30	20	0
30	4	0
30	35	0
30	2	0
30	23	0
30	51	0
30	25	0
30	21	0
30	25	0
30	7	0
30	23	0
30	8	0
30	55	0
30	19	0
30	17	0
30	13	0
30	14	0
30	12	0
30	15	0
30	19	0
30	6	0
30	29	0
30	11	0
30	29	0
30	16	0
30	24	0
30	9	0
30	15	0
30	14	0
30	17	0
30	31	0
30	20	0
30	21	0
30	17	0
30	25	0
30	5	0
30	17	0
30	18	0
30	25	0
30	26	0
30	28	0
30	10	0
30	9	0
30	11	0
30	22	0
30	20	0
30	10	0
30	10	0
30	5	0
30	32	0
30	35	0
30	14	0
30	39	0
30	9	0
30	18	0
30	8	0
30	11	0
30	4	0
30	12	0
30	6	0
30	38	0
30	5	0
30	15	0
30	25	0
30	21	0
30	7	0
30	7	0
30	15	0
30	18	0
30	24	0
30	19	0
30	10	0
30	8	0
30	13	0
30	15	0
30	19	0
30	12	0
30	16	0
30	8	0
30	13	0
30	24	0
30	21	0
30	13	0
30	8	0
30	11	0
30	7	0
30	14	0
30	19	1
30	15	1
30	5	1
30	22	1
30	15	1
30	7	1
30	9	1
30	11	1
30	9	1
30	14	1
30	9	1
30	2	1
30	12	1
30	25	1
30	6	1
30	20	1
30	10	2
40	24	0
40	11	0
40	20	0
40	6	0
40	6	0
40	8	0
40	10	0
40	12	0
40	27	0
40	14	0
40	4	0
40	6	0
40	7	0
40	25	0
40	5	0
40	11	0
40	10	0
40	15	0
40	6	0
40	14	0
40	15	0
40	12	0
40	8	0
40	15	0
40	22	0
40	12	0
40	6	0
40	4	0
40	19	0
40	10	0
40	12	0
40	5	0
40	6	0
40	20	0
40	9	0
40	18	0
40	22	0
40	3	0
40	11	0
40	12	0
40	8	0
40	22	0
40	4	0
40	12	0
40	12	0
40	26	0
40	4	0
40	5	0
40	14	0
40	8	0
40	4	0
40	9	0
40	10	0
40	12	0
40	8	0
40	16	0
40	32	0
40	6	0
40	16	0
40	13	0
40	12	0
40	14	0
40	11	0
40	16	0
40	7	0
40	9	0
40	15	0
40	18	0
40	9	0
40	13	0
40	9	0
40	20	0
40	13	0
40	6	0
40	9	0
40	11	0
40	8	0
40	9	0
40	11	0
40	5	0
40	2	0
40	6	0
40	12	0
40	12	0
40	17	0
40	18	0
40	19	0
40	14	0
40	27	0
40	7	0
40	18	0
40	30	0
40	13	0
40	6	0
40	8	0
40	39	0
40	6	0
40	14	0
40	10	0
40	14	0
40	12	0
40	4	0
40	12	0
40	16	0
40	6	0
40	7	0
40	13	0
40	9	0
40	12	0
40	13	0
40	7	0
40	18	0
40	10	0
40	23	0
40	14	0
40	19	0
40	17	0
40	10	0
40	17	0
40	17	0
40	13	0
40	26	0
40	22	0
40	15	0
40	12	0
40	16	0
40	25	0
40	24	0
40	10	0
40	9	0
40	9	0
40	12	0
40	16	0
40	5	0
40	22	0
40	19	0
40	9	0
40	13	0
40	12	0
40	13	0
40	12	0
40	6	0
40	10	0
40	20	0
40	32	0
40	10	0
40	15	0
40	13	0
40	15	0
40	18	0
40	19	0
40	15	0
40	6	0
40	12	0
40	43	0
40	6	0
40	21	0
40	17	0
40	8	0
40	12	0
40	19	0
40	4	0
40	11	0
40	7	0
40	11	0
40	9	0
40	7	0
40	17	0
40	17	0
40	10	0
40	15	0
40	19	0
40	7	0
40	15	0
40	26	0
40	15	0
40	6	0
40	30	0
40	19	0
40	10	0
40	4	0
40	5	0
40	9	0
40	20	0
40	15	0
40	4	0
40	14	0
40	14	0
40	19	0
40	16	0
40	12	0
40	10	0
40	23	0
40	20	0
40	18	0
40	15	0
40	9	0
40	7	0
40	5	0
40	16	0
40	11	0
40	26	0
40	15	0
40	12	0
40	5	0
40	13	0
40	23	0
40	24	0
40	8	0
40	19	0
40	13	0
40	14	0
40	8	0
40	15	0
40	14	0
40	4	0
40	14	0
40	11	0
40	13	0
40	15	0
40	12	0
40	26	0
40	18	0
40	11	0
40	14	0
40	9	0
40	9	0
40	3	0
40	12	0
40	30	0
40	22	0
40	22	0
40	11	0
40	18	0
40	3	0
40	21	0
40	12	0
40	4	0
40	16	0
40	21	0
40	21	0
40	14	0
40	6	0
40	12	0
40	8	0
40	21	0
40	18	0
40	22	0
40	15	0
40	18	0
40	8	0
40	20	0
40	22	0
40	44	0
40	20	0
40	23	0
40	14	0
40	10	0
40	4	0
40	31	0
40	28	0
40	6	0
40	15	0
40	11	0
40	22	0
40	11	0
40	7	0
40	10	0
40	16	0
40	16	0
40	20	0
40	15	0
40	24	0
40	30	0
40	6	0
40	14	0
40	10	0
40	17	0
40	11	0
40	9	0
40	14	0
40	3	0
40	16	0
40	10	0
40	20	0
40	19	0
40	17	0
40	9	0
40	4	0
40	24	0
40	7	0
40	15	0
40	8	0
40	9	0
40	11	0
40	19	0
40	7	0
40	17	0
40	19	0
40	31	0
40	22	0
40	45	0
40	9	0
40	21	0
40	8	0
40	13	0
40	4	0
40	16	0
40	37	0
40	29	0
40	11	0
40	8	0
40	4	0
40	13	0
40	12	0
40	14	0
40	15	0
40	6	0
40	11	0
40	5	0
40	11	0
40	14	0
40	9	0
40	11	0
40	15	0
40	10	0
40	11	0
40	9	0
40	7	0
40	22	0
40	21	0
40	6	0
40	10	0
40	8	0
40	23	0
40	12	0
40	7	0
40	8	0
40	6	0
40	13	0
40	11	0
40	11	0
40	5	0
40	27	0
40	6	0
40	15	0
40	16	0
40	10	0
40	13	0
40	33	0
40	27	0
40	19	0
40	15	0
40	16	0
40	20	0
40	25	0
40	8	0
40	20	0
40	12	0
40	4	0
40	9	0
40	10	0
40	17	0
40	6	0
40	21	0
40	24	0
40	11	0
40	5	0
40	12	0
40	5	0
40	2	0
40	17	0
40	12	0
40	4	0
40	20	0
40	8	0
40	20	0
40	7	0
40	8	0
40	27	0
40	9	0
40	16	0
40	15	0
40	14	0
40	12	0
40	13	0
40	8	0
40	18	0
40	12	0
40	12	0
40	15	0
40	28	0
40	25	0
40	8	0
40	8	0
40	31	0
40	4	0
40	7	0
40	9	0
40	4	0
40	24	0
40	10	0
40	7	0
40	19	0
40	37	0
40	35	0
40	15	0
40	6	0
40	17	0
40	10	0
40	5	0
40	8	0
40	11	0
40	24	0
40	11	0
40	13	0
40	21	0
40	11	0
40	11	0
40	11	0
40	16	0
40	12	0
40	18	0
40	8	0
40	12	0
40	16	0
40	15	0
40	13	0
40	16	0
40	17	0
40	29	0
40	5	0
40	36	0
40	12	0
40	6	0
40	9	0
40	8	0
40	5	0
40	13	0
40	5	0
40	14	0
40	5	0
40	21	0
40	10	0
40	8	0
40	11	0
40	16	0
40	19	0
40	14	0
40	10	0
40	12	0
40	20	0
40	27	0
40	4	0
40	15	0
40	13	0
40	7	0
40	18	0
40	5	0
40	28	0
40	15	0
40	16	0
40	19	0
40	16	0
40	16	0
40	20	0
40	10	0
40	19	0
40	14	0
40	21	0
40	17	0
40	29	0
40	4	0
40	15	0
40	36	0
40	15	0
40	11	0
40	16	0
40	6	0
40	16	0
40	4	0
40	21	0
40	7	0
40	20	0
40	15	0
40	4	0
40	11	0
40	10	0
40	6	0
40	14	0
40	25	0
40	25	0
40	20	0
40	18	0
40	18	0
40	20	0
40	36	0
40	10	0
40	21	0
40	16	0
40	3	0
40	6	0
40	6	0
40	36	0
40	6	0
40	20	0
40	3	0
40	15	0
40	28	0
40	24	0
40	10	0
40	7	0
40	10	0
40	8	0
40	8	0
40	18	0
40	13	0
40	28	0
40	10	0
40	9	0
40	4	0
40	7	0
40	10	0
40	26	0
40	17	0
40	13	0
40	9	0
40	14	0
40	13	0
40	5	0
40	28	0
40	13	0
40	28	0
40	12	0
40	12	0
40	21	0
40	20	0
40	10	0
40	10	0
40	7	0
40	20	0
40	9	0
40	9	0
40	12	0
40	9	0
40	13	0
40	24	0
40	14	0
40	29	0
40	6	0
40	16	0
40	10	0
40	11	0
40	8	0
40	19	0
40	18	0
40	9	0
40	7	0
40	12	0
40	12	0
40	11	0
40	16	0
40	7	0
40	8	0
40	12	0
40	9	0
40	26	0
40	30	0
40	8	0
40	8	0
40	16	0
40	6	0
40	12	0
40	5	0
40	7	0
40	13	0
40	20	0
40	13	0
40	4	0
40	10	0
40	3	0
40	8	0
40	34	0
40	10	0
40	8	0
40	20	0
40	8	0
40	7	0
40	26	0
40	12	0
40	16	0
40	5	0
40	12	0
40	12	0
40	32	0
40	10	0
40	6	0
40	8	0
40	14	0
40	3	0
40	20	0
40	11	0
40	26	0
40	5	0
40	6	0
40	15	0
40	25	0
40	7	0
40	4	0
40	11	0
40	9	0
40	25	0
40	6	0
40	13	0
40	9	0
40	9	0
40	27	0
40	11	0
40	15	0
40	13	0
40	17	0
40	11	0
40	10	0
40	14	0
40	7	0
40	3	0
40	28	0
40	18	0
40	15	0
40	11	0
40	7	0
40	10	0
40	19	0
40	5	0
40	6	0
40	12	0
40	6	0
40	12	0
40	16	0
40	8	0
40	12	0
40	19	0
40	4	0
40	13	0
40	19	0
40	21	0
40	9	0
40	12	0
40	13	0
40	5	0
40	8	0
40	13	0
40	7	0
40	12	0
40	9	0
40	6	0
40	4	0
40	12	0
40	12	0
40	4	0
40	17	0
40	7	0
40	12	0
40	12	0
40	11	0
40	13	0
40	7	0
40	23	0
40	22	0
40	4	0
40	15	0
40	12	0
40	13	0
40	23	0
40	15	0
40	14	0
40	11	0
40	25	0
40	30	0
40	9	0
40	13	0
40	8	0
40	5	0
40	16	0
40	11	0
40	7	0
40	5	0
40	8	0
40	15	0
40	10	0
40	9	0
40	14	0
40	3	0
40	11	0
40	13	0
40	9	0
40	18	0
40	20	0
40	11	0
40	26	0
40	14	0
40	17	0
40	17	0
40	16	0
40	12	0
40	24	0
40	7	0
40	9	0
40	17	0
40	24	0
40	12	0
40	12	0
40	11	0
40	8	0
40	10	0
40	9	0
40	6	0
40	11	0
40	20	0
40	9	0
40	36	0
40	5	0
40	17	0
40	28	0
40	14	0
40	9	0
40	21	0
40	16	0
40	10	0
40	7	0
40	4	0
40	11	0
40	8	0
40	9	0
40	12	0
40	12	0
40	10	0
40	21	0
40	12	0
40	22	0
40	40	0
40	12	0
40	19	0
40	12	0
40	7	0
40	11	0
40	7	0
40	24	0
40	19	0
40	4	0
40	17	0
40	16	0
40	17	0
40	15	0
40	6	0
40	22	0
40	12	0
40	11	0
40	5	0
40	15	0
40	8	0
40	14	0
40	14	0
40	8	0
40	12	0
40	11	0
40	9	0
40	13	0
40	13	0
40	14	0
40	26	0
40	13	0
40	10	0
40	12	0
40	5	0
40	22	0
40	9	0
40	11	0
40	8	0
40	6	0
40	7	0
40	5	0
40	31	0
40	11	0
40	30	0
40	13	0
40	8	0
40	13	0
40	4	0
40	7	0
40	12	0
40	5	0
40	4	0
40	8	0
40	14	0
40	10	0
40	7	0
40	12	0
40	11	0
40	17	0
40	4	0
40	25	0
40	12	0
40	7	0
40	20	0
40	23	0
40	7	0
40	6	0
40	19	0
40	13	0
40	5	0
40	19	0
40	20	0
40	5	0
40	9	0
40	34	0
40	15	0
40	6	0
40	22	0
40	12	0
40	25	0
40	7	0
40	11	0
40	19	0
40	8	0
40	2	0
40	5	0
40	11	0
40	7	0
40	21	0
40	6	0
40	10	0
40	9	0
40	23	0
40	27	0
40	12	0
40	17	0
40	34	0
40	18	0
40	10	0
40	11	0
40	13	0
40	5	0
40	5	0
40	18	0
40	11	0
40	11	0
40	11	0
40	14	0
40	17	0
40	21	0
40	3	0
40	32	0
40	19	0
40	13	0
40	14	0
40	12	0
40	20	0
40	13	0
40	4	0
40	29	0
40	19	0
40	7	0
40	11	0
40	10	0
40	24	0
40	8	0
40	10	0
40	9	0
40	8	0
40	17	0
40	33	0
40	10	0
40	13	0
40	16	0
40	15	0
40	10	0
40	8	0
40	11	0
40	7	0
40	8	0
40	11	0
40	9	0
40	13	0
40	8	0
40	12	0
40	10	0
40	11	0
40	11	0
40	15	0
40	18	0
40	9	0
40	41	0
40	14	0
40	8	0
40	6	0
40	6	0
40	6	0
40	15	0
40	15	0
40	21	0
40	25	0
40	13	0
40	18	0
40	18	0
40	7	0
40	9	0
40	16	0
40	18	0
40	11	0
40	9	0
40	8	0
40	24	0
40	18	0
40	15	0
40	21	0
40	10	0
40	9	0
40	11	0
40	17	0
40	8	0
40	11	0
40	17	0
40	13	0
40	22	0
40	24	0
40	24	0
40	12	0
40	9	0
40	19	0
40	12	0
40	10	0
40	12	0
40	7	0
40	26	0
40	6	0
40	11	0
40	14	0
40	12	0
40	18	0
40	19	0
40	9	0
40	8	0
40	11	0
40	12	0
40	7	0
40	12	0
40	17	0
40	8	0
40	9	0
40	9	0
40	7	0
40	9	0
40	8	0
40	28	0
40	7	0
40	48	0
40	16	0
40	25	0
40	20	0
40	7	0
40	5	0
40	8	0
40	10	0
40	12	0
40	12	0
40	6	0
40	21	0
40	7	0
40	6	0
40	11	0
40	12	0
40	12	0
40	29	0
40	23	0
40	22	0
40	14	0
40	24	0
40	11	0
40	21	0
40	24	0
40	13	0
40	20	0
40	10	0
40	12	0
40	13	0
40	6	0
40	5	0
40	10	0
40	14	0
40	17	0
40	29	0
40	15	0
40	7	0
40	20	0
40	19	0
40	21	0
40	8	0
40	4	0
40	16	0
40	16	0
40	10	0
40	17	0
40	8	0
40	12	0
40	9	0
40	11	0
40	16	0
40	13	0
40	4	0
40	19	0
40	14	0
40	18	0
40	11	0
40	12	0
40	14	0
40	21	0
40	9	0
40	14	0
40	6	0
40	10	0
40	3	0
40	11	0
40	8	0
40	18	0
40	25	0
40	9	0
40	19	0
40	10	0
40	26	0
40	5	0
40	11	0
40	21	0
40	11	0
40	12	0
40	10	0
40	7	1
40	11	1
40	3	1
40	9	1
40	21	1
40	3	1
40	8	1
40	8	1
40	10	1
40	14	1
40	10	1
40	34	1
40	18	1
40	9	1
40	18	1
40	17	1
40	3	2
40	5	2
50	14	0
50	9	0
50	13	0
50	15	0
50	10	0
50	15	0
50	11	0
50	9	0
50	22	0
50	14	0
50	6	0
50	5	0
50	10	0
50	11	0
50	16	0
50	5	0
50	9	0
50	7	0
50	4	0
50	20	0
50	8	0
50	14	0
50	19	0
50	11	0
50	8	0
50	14	0
50	5	0
50	21	0
50	13	0
50	6	0
50	10	0
50	5	0
50	9	0
50	17	0
50	13	0
50	19	0
50	7	0
50	31	0
50	12	0
50	23	0
50	10	0
50	4	0
50	4	0
50	3	0
50	16	0
50	9	0
50	14	0
50	6	0
50	15	0
50	8	0
50	16	0
50	6	0
50	12	0
50	12	0
50	8	0
50	20	0
50	9	0
50	15	0
50	27	0
50	9	0
50	9	0
50	27	0
50	10	0
50	8	0
50	19	0
50	7	0
50	21	0
50	9	0
50	14	0
50	6	0
50	9	0
50	16	0
50	7	0
50	10	0
50	20	0
50	21	0
50	14	0
50	11	0
50	19	0
50	9	0
50	21	0
50	11	0
50	13	0
50	24	0
50	16	0
50	14	0
50	13	0
50	10	0
50	14	0
50	4	0
50	18	0
50	11	0
50	8	0
50	8	0
50	7	0
50	13	0
50	24	0
50	6	0
50	13	0
50	12	0
50	22	0
50	10	0
50	24	0
50	7	0
50	19	0
50	22	0
50	17	0
50	23	0
50	24	0
50	9	0
50	11	0
50	12	0
50	8	0
50	9	0
50	4	0
50	9	0
50	8	0
50	11	0
50	12	0
50	13	0
50	19	0
50	8	0
50	21	0
50	8	0
50	12	0
50	14	0
50	6	0
50	3	0
50	8	0
50	11	0
50	5	0
50	11	0
50	7	0
50	8	0
50	14	0
50	2	0
50	8	0
50	14	0
50	13	0
50	16	0
50	8	0
50	7	0
50	8	0
50	7	0
50	6	0
50	14	0
50	8	0
50	6	0
50	20	0
50	7	0
50	6	0
50	19	0
50	7	0
50	8	0
50	13	0
50	19	0
50	17	0
50	14	0
50	4	0
50	7	0
50	6	0
50	7	0
50	7	0
50	20	0
50	11	0
50	10	0
50	5	0
50	6	0
50	8	0
50	18	0
[truncated: 4,880 more rows]

## Sheet: Fig4-Coverage
Chrom	Pos	ref	het
chr12	49297200	75.7107	54.4837
chr12	49297201	77.8044	55.6293
chr12	49297202	77.4552	55.6293
chr12	49297203	77.3052	53.5689
chr12	49297204	77.1585	54.6407
chr12	49297205	77.4552	49.7287
chr12	49297206	77.1261	54.6407
chr12	49297207	76.357	54.6407
chr12	49297208	78.5167	53.5689
chr12	49297209	80.5731	54.6407
chr12	49297210	80.5183	52.364
chr12	49297211	78.057	52.364
chr12	49297212	78.346	54.6407
chr12	49297213	80.235	56.9174
chr12	49297214	80.0565	53.5689
chr12	49297215	81.0027	55.2541
chr12	49297216	80.0049	58.9377
chr12	49297217	79.6653	58.9377
chr12	49297218	77.7375	56.9174
chr12	49297219	79.0593	55.2541
chr12	49297220	76.319	55.2541
chr12	49297221	78.8321	55.2541
chr12	49297222	80.274	53.4493
chr12	49297223	83.3115	58.0971
chr12	49297224	84.4733	60.421
chr12	49297225	82.0988	55.6873
chr12	49297226	82.3927	58.0971
chr12	49297227	82.0988	56.1967
chr12	49297228	80.945	56.1967
chr12	49297229	81.2869	56.1967
chr12	49297230	80.5627	54.6407
chr12	49297231	80.945	55.6873
chr12	49297232	78.0492	51.8468
chr12	49297233	78.346	52.364
chr12	49297234	80.5627	54.6407
chr12	49297235	79.6372	51.9069
chr12	49297236	80.6207	54.6407
chr12	49297237	82.5935	52.364
chr12	49297238	79.6802	51.9069
chr12	49297239	79.6445	53.4123
chr12	49297240	76.6049	51.5137
chr12	49297241	78.346	53.7793
chr12	49297242	77.2621	51.5137
chr12	49297243	77.2621	52.1976
chr12	49297244	77.7984	52.1976
chr12	49297245	78.1018	52.1976
chr12	49297246	78.1018	52.1976
chr12	49297247	76.6952	52.1976
chr12	49297248	77.6195	51.9069
chr12	49297249	75.3692	51.5137
chr12	49297250	75.7389	52.1976
chr12	49297251	73.1994	49.7287
chr12	49297252	72.7453	49.6465
chr12	49297253	72.5064	49.1721
chr12	49297254	71.2049	49.1721
chr12	49297255	73.0082	47.8106
chr12	49297256	72.5285	49.1721
chr12	49297257	71.0602	49.0341
chr12	49297258	71.6713	47.4523
chr12	49297259	70.563	47.8869
chr12	49297260	68.0456	47.3932
chr12	49297261	66.8545	47.3932
chr12	49297262	66.9327	49.0341
chr12	49297263	66.9327	47.8106
chr12	49297264	68.6405	48.0063
chr12	49297265	68.2938	51.8468
chr12	49297266	68.9503	49.6863
chr12	49297267	68.8279	49.6501
chr12	49297268	68.7219	48.0063
chr12	49297269	68.8279	48.0063
chr12	49297270	65.4642	47.4523
chr12	49297271	66.5486	47.4523
chr12	49297272	64.9918	44.8305
chr12	49297273	64.9918	46.6985
chr12	49297274	0	18.5911
chr12	49297275	0	17.9591
chr12	49297276	0	15.9636
chr12	49297277	0	14.7344
chr12	49297278	0	6.59724
chr12	49297279	0	6.59724
chr12	49297280	0	6.59724
chr12	49297281	0	8.0053
chr12	49297282	0	8.0053
chr12	49297283	0	7.6859
chr12	49297284	0	6.87081
chr12	49297285	0	6.87081
chr12	49297286	0	6.87081
chr12	49297287	0	6.87081
chr12	49297288	0	6.87081
chr12	49297289	0	8.79632
chr12	49297290	0	8.79632
chr12	49297291	0	8.79632
chr12	49297292	0	8.79632
chr12	49297293	0	8.79632
chr12	49297294	0	6.87081
chr12	49297295	0	8.79632
chr12	49297296	0	6.87081
chr12	49297297	0	6.87081
chr12	49297298	0	7.08813
chr12	49297299	0	6.87081
chr12	49297300	0	6.87081
chr12	49297301	0	6.87081
chr12	49297302	0	6.97165
chr12	49297303	0	6.97165
chr12	49297304	0	6.97165
chr12	49297305	0	6.97165
chr12	49297306	0	6.97165
chr12	49297307	0	6.97165
chr12	49297308	0	7.78463
chr12	49297309	0	7.78463
chr12	49297310	0	7.68101
chr12	49297311	0	6.83009
chr12	49297312	0	7.78463
chr12	49297313	0	7.68101
chr12	49297314	0	6.83009
chr12	49297315	0	7.68101
chr12	49297316	0	9.02728
chr12	49297317	0	7.61819
chr12	49297318	0	7.98181
chr12	49297319	0	7.6859
chr12	49297320	0	7.90872
chr12	49297321	0	7.98181
chr12	49297322	0	7.98181
chr12	49297323	0	7.90872
chr12	49297324	0	9.02728
chr12	49297325	0	9.02728
chr12	49297326	0	8.24137
chr12	49297327	0	8.24137
chr12	49297328	0	9.4382
chr12	49297329	0	9.4382
chr12	49297330	0	9.4382
chr12	49297331	0	9.4382
chr12	49297332	0	9.4382
chr12	49297333	0	9.4382
chr12	49297334	0	9.02728
chr12	49297335	0	7.90872
chr12	49297336	0	9.4382
chr12	49297337	0	9.4382
chr12	49297338	0	7.5192
chr12	49297339	0	7.90872
chr12	49297340	0	9.4382
chr12	49297341	0	9.4382
chr12	49297342	0	7.90872
chr12	49297343	0	8.79632
chr12	49297344	0	8.79632
chr12	49297345	0	7.78463
chr12	49297346	0	7.78463
chr12	49297347	0	9.16108
chr12	49297348	0	7.78463
chr12	49297349	0	7.78463
chr12	49297350	0	9.16108
chr12	49297351	0	9.16108
chr12	49297352	0	7.78463
chr12	49297353	0	7.44698
chr12	49297354	0	7.78463
chr12	49297355	0	6.97165
chr12	49297356	0	9.4382
chr12	49297357	63.2834	44.2888
chr12	49297358	64.8387	45.1364
chr12	49297359	65.4311	45.1364
chr12	49297360	64.8387	45.1364
chr12	49297361	64.7149	42.7071
chr12	49297362	64.4925	45.1364
chr12	49297363	60.494	41.1382
chr12	49297364	61.6489	44.1939
chr12	49297365	62.19	44.1855
chr12	49297366	61.4081	42.2724
chr12	49297367	62.19	42.8796
chr12	49297368	63.0139	42.8796
chr12	49297369	62.3544	42.8796
chr12	49297370	61.2968	41.9105
chr12	49297371	62.19	40.3253
chr12	49297372	62.3665	41.9105
chr12	49297373	62.6693	41.9105
chr12	49297374	62.6868	42.8796
chr12	49297375	62.463	41.9105
chr12	49297376	62.1673	41.9105
chr12	49297377	64.1987	43.5151
chr12	49297378	59.9405	41.9105
chr12	49297379	61.8264	41.9105
chr12	49297380	64.4334	44.1855
chr12	49297381	62.6693	41.2248
chr12	49297382	63.217	42.6618
chr12	49297383	61.8264	39.1465
chr12	49297384	62.0578	39.1465
chr12	49297385	59.2058	41.2069
chr12	49297386	61.1288	39.7172
chr12	49297387	60.0604	39.1465
chr12	49297388	60.0137	37.2647
chr12	49297389	61.2545	39.7172
chr12	49297390	60.3081	42.1995
chr12	49297391	58.23	39.1465
chr12	49297392	59.9405	41.2069
chr12	49297393	59.9405	39.7172
chr12	49297394	59.8642	39.7172
chr12	49297395	60.7868	41.1382
chr12	49297396	59.9897	39.6146
chr12	49297397	60.308	37.2647
chr12	49297398	61.5495	40.6228
chr12	49297399	60.0776	40.6228
chr12	49297400	59.5082	38.6779

## Sheet: Fig4 Log_PRPH_expression_gt
PRPH	Genotype
0.247463	ref
-0.00926018	ref
0.341115	ref
0.587266	ref
0.0932064	ref
-0.667707	ref
0.172781	ref
0.643049	ref
0.11534	ref
-0.0526118	ref
-0.0923786	het
-0.110217	ref
0.573636	ref
0.0899138	ref
-0.630118	ref
0.125592	ref
-0.0526531	ref
-0.326756	ref
-0.555871	ref
-0.154735	ref
-1.165	ref
-0.128493	ref
-0.5281	ref
0.371403	ref
-0.59115	ref
1.00207	ref
0.101045	ref
0.240922	ref
0.0491326	ref
0.116183	ref
-0.138682	ref
-0.200947	ref
0.158068	ref
-0.0522726	ref
0.44655	ref
0.607197	ref
0.411811	ref
0.0138175	ref
0.0128791	ref
-0.574325	ref
-0.810492	ref
0.0583708	ref
0.359621	ref
0.0376492	ref
0.0809207	ref
-0.404385	het
-0.0531573	ref
-0.675988	ref
-0.000776291	ref
-0.643796	ref
0.202968	ref
0.304501	ref
0.293363	ref
0.450591	ref
-0.198032	het
-0.212057	ref
0.436291	ref
0.162639	ref
0.00616121	ref
-0.101817	ref
-0.134697	ref
0.410449	ref
-0.64201	ref
0.477516	ref
0.492729	ref
-0.780531	ref
0.546019	ref
0.290106	ref
0.236796	ref
-0.116333	ref
0.224658	ref
-0.562738	ref
-0.138296	ref
0.443523	ref
0.396639	ref
-0.207305	ref
-0.213563	ref
-0.101713	ref
-0.649958	ref
0.178497	ref
-0.46723	ref
0.188323	ref
0.316428	ref
1.0604	ref
0.437453	ref
0.0765998	ref
0.178546	ref
0.22099	ref
0.294731	ref
-0.362336	ref
0.584095	ref
-0.0760577	ref
-0.140834	ref
-0.339397	ref
0.189633	ref
-0.430948	ref
0.404798	ref
0.0428164	ref
-0.367625	ref
-0.366338	ref
-0.250772	ref
0.148481	ref
0.242957	ref
-0.0276649	ref
-0.22923	ref
0.816571	ref
-0.524067	ref
0.115896	ref
0.496754	ref
-0.0679963	ref
0.0126719	ref
0.535364	ref
-0.308287	ref
0.642759	ref
-0.0696759	ref
-0.174709	ref
-0.281468	ref
0.0639238	ref
-0.784152	ref
-0.466837	ref
-0.00320172	ref
-0.168866	ref
0.106124	ref
-0.261129	ref
-0.349777	ref
0.0976048	ref
0.251203	ref
-0.000356913	ref
0.271629	ref
0.066709	ref
0.194996	ref
0.797311	ref
0.170357	ref
-0.206819	ref
-0.0943232	ref
-0.168282	ref
-0.0384679	ref
0.172913	ref
-0.455888	ref
-0.271208	ref
-0.527852	ref
0.174827	ref
0.182559	ref
-0.0955	ref
-0.152174	ref
0.162391	ref
0.335352	ref
0.0408268	ref
0.0394311	ref
0.105395	ref
0.223838	ref
-0.249548	ref
-0.22595	het
-0.109121	ref
0.109382	ref
0.272528	ref
0.44161	ref
-0.0757861	ref
-0.0701904	ref
0.132574	ref
0.129395	ref
-0.282603	ref
0.301892	ref
-0.645398	ref
0.0198073	ref
0.150312	ref
0.188555	ref
0.00504446	het
0.0973897	ref
-0.00246906	ref
-0.165611	ref
-0.51776	ref
-0.37699	ref
-0.589932	ref
0.633352	ref
0.149239	ref
0.440478	ref
0.260092	ref
-0.0352035	ref
0.282617	ref
-0.0566041	ref
-0.00321174	ref
0.220086	ref
0.109736	ref
0.117935	ref
-0.171619	ref
0.30908	ref
0.14466	ref
0.341717	ref
0.0812683	ref
0.317376	ref
-0.0958972	ref
-0.12082	ref
0.124313	ref
0.814863	ref
0.318635	ref
0.0322795	ref
0.699579	ref
0.226855	ref
-0.32506	ref
-0.215273	ref
0.0908654	ref
-0.995337	ref
0.737208	ref
0.231552	het
-0.0323641	ref
-0.132123	ref
0.140235	ref
-0.321845	ref
0.488028	ref
0.385143	ref
0.342607	ref
0.152288	ref
0.220853	ref
-0.353459	ref
-0.335937	ref
-0.131283	ref
-0.0571456	ref
-0.471872	ref
-0.393745	ref
-0.850616	ref
0.359711	ref
-0.5126	ref
-0.0131412	ref
0.0825746	ref
0.10551	ref
-0.196206	ref
-0.156821	ref
0.338329	ref
0.286548	ref
0.438852	ref
0.353747	ref
0.935851	ref
-0.338501	ref
-0.666022	het
-0.00635004	ref
0.0900373	ref
0.300641	ref
0.0367703	ref
-0.517827	ref
0.190273	ref
-0.397058	ref
0.0763993	ref
-0.0682132	ref
-0.187535	ref
-0.428226	ref
-0.437137	ref
-0.258389	ref
0.313781	ref
0.148722	ref
-0.0876074	het
-0.14747	ref
-0.253657	ref
0.189546	ref
0.0678511	ref
-0.337409	ref
1.09417	ref
0.3094	ref
-0.576852	ref
-0.162895	ref
-0.0221646	ref
0.173069	ref
-0.102139	ref
0.25221	ref
0.528692	ref
0.296609	ref
0.293213	ref
0.078172	ref
-0.413878	ref
-1.00148	ref
0.386039	ref
-0.610286	ref
0.414907	ref
0.582795	ref
-0.351294	ref
0.319501	ref
-0.55407	ref
0.222771	ref
0.084883	ref
0.0983458	ref
0.120897	ref
-0.506961	het
-0.777444	ref
-0.0250921	ref
0.122299	ref
0.0210061	ref
-0.269813	ref
-0.112701	ref
-0.704724	ref
0.810683	ref
-0.0644786	ref
0.56448	ref
-0.413609	ref
0.0150743	ref
0.170404	ref
-0.172638	ref
-0.0402792	ref
0.196765	ref
-0.0511835	ref
-0.126512	ref
0.459451	ref
0.368366	ref
-0.343346	ref
-0.221236	ref
0.0128922	het
0.341487	ref
0.459706	ref
0.100449	ref
-0.0893044	ref
-0.130243	ref
0.110383	ref
0.0173943	ref
-0.15984	ref
-0.0992355	ref
0.767493	ref
0.675594	ref
0.0903261	ref
-0.0471907	ref
0.0320094	ref
-0.0606089	ref
0.0137253	ref
0.0385263	ref
-0.181813	ref
-0.582718	ref
0.609028	ref
0.419398	ref
-0.0867257	ref
-0.112007	ref
0.424185	ref
-0.0312867	ref
-0.0396883	ref
-0.346776	ref
0.76153	ref
0.123577	ref
-0.0514474	ref
0.42538	ref
-0.0163035	ref
-0.314629	ref
-0.0101957	ref
0.271474	ref
-0.225953	ref
-0.0314009	ref
0.290734	ref
0.487262	ref
0.246682	ref
-0.595348	ref
0.487548	ref
-0.997095	ref
0.142566	ref
-1.06103	ref
-0.305279	ref
0.142375	ref
-0.179775	ref
-0.36258	ref
-0.0170703	ref
0.313458	ref
-0.295499	ref
0.154263	ref
0.0387037	ref
0.219388	ref
0.13739	ref
-0.0780632	ref
0.460919	ref
-0.217384	ref
0.229649	ref
0.666086	ref
0.00732327	ref
-0.227254	ref
-0.567273	ref
0.219168	ref
-0.799245	ref
-0.299809	ref
0.196499	ref
0.194379	ref
-0.315681	ref
-0.439002	ref
0.775493	ref
0.425034	ref
-0.385396	het
0.204893	ref
0.21586	ref
-0.0720661	ref
0.690387	ref
-0.420068	het
-0.164895	ref
-0.820031	ref
0.14718	ref
0.60591	ref
-0.0765872	ref
0.307428	ref
-0.619025	ref
0.420245	ref
0.144006	ref
-0.0296867	ref
-0.266756	het
-0.0746367	ref
-0.212181	ref
0.671219	ref
-0.473796	ref
0.0411227	ref
0.0124836	ref
0.0122426	ref
-0.35603	ref
0.701545	ref
-0.19329	ref
-0.509228	ref
-0.172699	ref
0.105305	ref
-0.645873	ref
0.00815415	ref
-0.0982668	ref
0.310073	ref
0.762967	ref
0.588594	ref
0.202805	ref
-0.245661	ref
-0.339546	ref
-0.440379	ref
0.523401	ref
-0.0390685	ref
-0.13721	ref
-0.0251892	ref
0.122907	ref
0.0955353	ref
0.34163	ref
-0.290159	ref
0.201852	ref
-0.00710177	ref
-0.50547	ref
0.396272	ref
0.411789	ref
-0.0424714	ref
-0.605934	ref
0.179959	ref
-0.239633	ref
-0.161013	ref
-0.313314	ref
0.460995	ref
-0.468418	het
-0.0389624	ref
-0.221563	ref
0.479166	ref
0.140964	ref
0.144809	ref
0.554502	ref
0.0839236	ref
0.0503778	ref
0.799833	ref
-0.390348	ref
-0.102022	ref
0.596561	ref
0.225825	ref
-0.210463	ref
0.0468197	ref
0.589375	ref
-0.240821	ref
0.272795	ref
-0.265204	ref
-0.146147	het
-0.455349	ref
0.208918	ref
0.111057	ref
0.431235	ref
-0.044198	ref
0.0990419	ref
0.0911012	ref
0.0178533	ref
0.164862	ref
-0.86187	ref
0.342782	ref
-1.23251	ref
-0.263789	ref
-0.0176394	ref
0.320608	ref
0.43139	ref
-0.556479	ref
0.348707	ref
0.192021	ref
0.0232573	ref
0.404309	ref
-0.052247	ref
0.188318	ref
-0.026634	ref
-0.870711	ref
0.0177808	ref
-0.207812	ref
-0.320315	ref
-0.286657	het
0.0850387	ref
-0.802784	ref
-0.815884	ref
0.0858283	ref
0.503743	ref
-0.0998271	ref
-0.184398	ref
0.396817	ref
0.228154	ref
0.16501	ref
0.472136	ref
-0.541736	ref
-0.26682	ref
-0.173949	ref
-0.300695	ref
-0.109304	ref
0.0875442	ref
0.225338	ref
-0.0463288	ref
0.0101604	ref
0.0740066	ref
0.180459	ref
-0.302549	ref
-0.30507	ref
-0.0357285	ref
0.115911	ref
0.319576	het
-0.00686693	ref
-0.0424445	ref
-0.0630949	ref
0.0739844	ref
-0.337081	ref
0.286325	ref
-0.69721	ref
-0.29811	ref
0.154817	ref
-0.178723	ref
0.742462	ref
-0.688724	ref
-0.223597	ref
0.119384	ref
0.357463	ref
0.0120604	ref
0.497647	ref
-0.00788069	ref
-0.08184	ref
-0.0300548	ref
0.427048	ref
0.225197	ref
-0.82754	ref
0.343905	ref
0.514461	ref
-0.0183475	ref
-0.0698745	ref
0.151476	ref
0.360646	ref
0.0698452	ref
0.355335	ref
-0.0154936	ref
-0.320416	ref
0.0664132	het
-0.494667	ref
0.450089	ref
-0.276328	het
0.218292	ref
0.0155103	ref
-0.0828936	ref
0.066967	ref
-0.00433016	ref
0.173618	ref
-0.0778937	ref
0.137945	ref
0.255875	ref
0.0363204	ref
-0.033536	ref
-0.0365198	ref
0.230688	ref
-0.119565	ref
-0.464248	het
-0.00475645	ref
-0.929979	ref
0.221473	ref
-0.306185	ref
0.533468	ref
0.156367	ref
0.176312	ref
-0.140096	ref
0.405868	ref
-0.0430667	ref
-0.66562	ref
0.605335	ref
-0.244701	ref
0.0850425	ref
-0.413316	ref
0.277283	ref
-0.576267	ref
0.18265	ref
-0.0251305	ref
-0.24313	ref
0.471588	ref
-0.0101862	ref
0.165915	ref
0.588784	ref
-0.659021	ref
-0.405813	ref
-0.12312	ref
0.0281875	ref
0.436676	ref
0.177922	ref
0.360129	ref
0.512356	ref
-0.0244961	ref
-0.0864944	ref
-0.383864	ref
-0.635281	ref
0.310749	ref
0.142378	ref
0.0243347	ref
-0.41585	ref
0.331736	ref
-0.109517	ref
0.363432	ref
-0.0933545	ref
0.344207	ref
-0.644406	ref
-0.0857613	ref
-0.102464	ref
-0.370442	ref
-0.0101876	ref
-0.218007	het
0.293748	ref
0.240178	ref
0.416385	ref
-0.994536	ref
-1.02604	ref
-0.101521	ref
0.426377	ref
0.10128	ref
0.173328	ref
-0.0255365	ref
-0.145505	ref
0.691114	ref
0.306026	ref
-0.195778	ref
-0.62225	ref
0.323104	ref
0.0512249	ref
-0.0487912	ref
-0.0778182	ref
-0.492914	ref
0.0658817	ref
-0.284036	ref
-0.807549	ref
0.134489	ref
-0.188297	ref
0.0963855	ref
0.339116	ref
-0.010205	ref
-0.0335975	ref
-0.360919	ref
-0.199436	ref
-0.2867	het
0.544784	ref
0.0958657	ref
-0.423737	ref
-0.0281105	ref
-1.08531	ref
0.305142	ref
-0.259052	ref
0.401103	ref
-0.448359	ref
0.119604	ref
0.619899	ref
-0.171869	ref
-0.150952	ref
0.122871	ref
0.19012	ref
-0.414786	ref
-0.200054	ref
-0.155198	ref
0.636159	ref
-0.390116	ref
-0.684064	ref
0.167879	ref
-0.433202	ref
0.465715	ref
-0.323368	ref
-0.178519	ref
-0.494184	het
0.150732	ref
0.261845	ref
0.367413	ref
0.178974	ref
-0.193482	ref
0.0904815	ref
0.258196	ref
-0.16378	ref
-0.249368	het
0.398875	ref
0.376434	ref
-0.253474	ref
0.38898	ref
-0.105565	ref
-0.20724	ref
0.277109	ref
0.373716	ref
1.12967	ref
0.458808	ref
0.204546	ref
-0.136745	ref
0.497119	ref
0.11026	ref
-0.0438023	ref
0.0188334	ref
-0.489578	ref
-0.209327	ref
-0.295585	het
0.123395	ref
-0.0765376	ref
-0.194698	ref
-0.165461	ref
-0.184192	ref
0.158464	ref
0.0226016	ref
0.257256	ref
-0.241617	ref
0.144867	ref
0.0713334	ref
0.0370047	ref
0.268095	ref
-0.406525	ref
0.100032	ref
-0.323939	ref
0.0308516	ref
0.514863	ref
0.0326316	ref
-0.858976	ref
0.0276051	ref
-0.643462	ref
0.175441	ref
-0.271367	ref
-0.563105	ref
-0.046361	ref
0.0730186	ref
0.488698	ref
-0.0870934	ref
0.32543	ref
-0.61932	ref
-0.416674	ref
-0.640819	het
-0.00287318	ref
0.129268	ref
-0.0817101	ref
-0.151564	ref
-0.161115	ref
-0.0979404	ref
-0.170021	ref
0.24689	ref
0.635857	ref
0.109149	ref
0.292523	ref

## Sheet: Fig4 SG_effcount_log_gt
SJ_effcount_log	Genotype
1.92796	ref
1.5276	ref
2.46589	ref
2.7749	ref
1.26189	ref
0.963249	ref
2.28009	ref
2.46861	ref
1.77273	ref
2.717	ref
-0.0254681	het
1.86131	ref
1.76033	ref
2.25299	ref
0.600777	ref
2.10613	ref
2.44144	ref
2.16171	ref
2.44496	ref
3.34448	ref
-0.731168	ref
1.47577	ref
1.97393	ref
1.95316	ref
1.01389	ref
2.37734	ref
-0.649636	ref
2.4195	ref
1.81782	ref
2.1249	ref
1.27928	ref
0.778632	ref
1.68453	ref
0.928771	ref
2.20946	ref
1.94302	ref
1.89145	ref
2.17749	ref
1.98216	ref
1.19486	ref
0.14273	ref
1.72134	ref
1.29223	ref
2.32614	ref
2.04822	ref
0.667206	het
1.90971	ref
1.58886	ref
1.44345	ref
0.484396	ref
2.52726	ref
2.57304	ref
2.25481	ref
1.93438	ref
0.70028	het
1.33075	ref
2.26612	ref
2.51608	ref
2.51643	ref
1.71468	ref
2.52347	ref
2.36659	ref
1.55137	ref
1.96593	ref
1.87004	ref
0.840681	ref
1.87176	ref
1.1025	ref
2.80971	ref
1.22672	ref
2.32094	ref
1.67266	ref
1.61794	ref
2.48344	ref
2.67591	ref
1.88444	ref
0.966019	ref
1.78026	ref
2.08435	ref
1.25444	ref
1.92561	ref
1.46553	ref
3.00198	ref
-0.314003	ref
1.69275	ref
1.02813	ref
1.39771	ref
1.93389	ref
2.80096	ref
2.18236	ref
2.60251	ref
0.922669	ref
-0.639797	ref
0.979202	ref
0.712047	ref
1.39223	ref
2.28969	ref
2.51532	ref
-0.804298	ref
1.73349	ref
2.58423	ref
2.00909	ref
1.8957	ref
1.71144	ref
0.431802	ref
2.62832	ref
0.426874	ref
1.72182	ref
2.44158	ref
2.33205	ref
2.03026	ref
3.07071	ref
1.5019	ref
2.47746	ref
1.42974	ref
1.94414	ref
2.26498	ref
0.703146	ref
0.231621	ref
1.5385	ref
0.762974	ref
1.7364	ref
1.3157	ref
1.2324	ref
0.840778	ref
1.99938	ref
1.87398	ref
1.97738	ref
2.29531	ref
3.59941	ref
2.46575	ref
2.81871	ref
1.61495	ref
1.45368	ref
1.38564	ref
2.50079	ref
1.7197	ref
1.47382	ref
1.41666	ref
1.26032	ref
-0.952623	ref
1.48157	ref
1.98436	ref
-0.45226	ref
1.82622	ref
1.20866	ref
2.97634	ref
1.83655	ref
1.66757	ref
1.68577	ref
1.40346	ref
1.75556	ref
0.993877	het
1.90948	ref
0.791129	ref
0.164503	ref
1.80144	ref
1.87185	ref
1.58164	ref
2.01501	ref
1.78543	ref
1.19065	ref
2.60165	ref
0.711057	ref
2.16226	ref
2.18553	ref
2.70272	ref
1.45807	het
1.85738	ref
1.65892	ref
1.01165	ref
0.93017	ref
0.696145	ref
2.44114	ref
2.65833	ref
2.01903	ref
2.65381	ref
1.73417	ref
2.25286	ref
2.09606	ref
2.1788	ref
2.30375	ref
1.43434	ref
1.53175	ref
1.46624	ref
1.09799	ref
2.29729	ref
2.34425	ref
2.44172	ref
3.21555	ref
2.12779	ref
2.41082	ref
2.23505	ref
2.71839	ref
2.73909	ref
1.25422	ref
2.34688	ref
2.97237	ref
1.29585	ref
1.27752	ref
2.46488	ref
1.88233	ref
1.48664	ref
2.2797	ref
1.79654	het
1.99888	ref
0.807182	ref
1.22628	ref
1.26454	ref
1.76808	ref
3.6821	ref
2.58817	ref
-0.466997	ref
1.83152	ref
0.548756	ref
-0.65804	ref
1.84189	ref
1.18311	ref
0.785023	ref
1.59649	ref
-0.738842	ref
2.15821	ref
1.06892	ref
-0.62478	ref
2.48628	ref
1.92475	ref
1.6262	ref
1.30113	ref
2.8815	ref
1.61056	ref
2.07542	ref
2.05872	ref
2.65174	ref
1.39628	ref
-0.100833	het
1.71602	ref
2.19971	ref
2.4041	ref
2.956	ref
2.23256	ref
2.66012	ref
1.56164	ref
2.01935	ref
1.23269	ref
1.43433	ref
1.80277	ref
3.63378	ref
2.45527	ref
2.75507	ref
2.45924	ref
0.89495	het
1.40614	ref
1.68266	ref
1.98853	ref
2.09447	ref
0.279302	ref
2.85895	ref
2.29254	ref
1.05568	ref
1.9331	ref
1.32373	ref
1.81181	ref
1.7364	ref
1.86776	ref
1.67331	ref
1.97213	ref
1.96505	ref
1.99519	ref
0.702892	ref
0.93089	ref
2.10996	ref
1.47493	ref
1.27272	ref
2.65537	ref
2.01558	ref
2.386	ref
-0.383306	ref
2.46846	ref
1.58704	ref
1.93838	ref
2.64922	ref
0.212187	het
0.530365	ref
1.61072	ref
1.46689	ref
1.97055	ref
1.19849	ref
2.1695	ref
-0.593566	ref
2.28003	ref
0.670751	ref
2.64978	ref
0.430988	ref
1.26178	ref
1.11116	ref
2.2703	ref
1.43347	ref
2.07652	ref
1.4382	ref
0.589999	ref
1.79319	ref
2.32681	ref
1.60258	ref
1.67516	ref
0.488293	het
2.02363	ref
2.16215	ref
0.897142	ref
2.27933	ref
1.87823	ref
1.0314	ref
2.16179	ref
0.993359	ref
1.08759	ref
2.57032	ref
2.61314	ref
1.03287	ref
-0.805514	ref
1.71833	ref
0.829593	ref
2.81601	ref
1.92001	ref
1.03947	ref
0.548156	ref
2.41352	ref
2.30503	ref
1.57877	ref
2.15918	ref
2.38322	ref
1.79641	ref
1.77102	ref
2.03333	ref
2.27034	ref
1.76811	ref
1.26472	ref
2.24781	ref
1.60919	ref
1.84033	ref
2.79827	ref
2.17301	ref
1.86097	ref
2.53301	ref
2.4735	ref
3.04265	ref
1.82734	ref
1.45842	ref
2.68071	ref
0.404026	ref
0.814824	ref
0.616722	ref
2.65553	ref
2.0375	ref
1.07933	ref
0.974669	ref
1.01526	ref
2.36147	ref
0.836076	ref
1.43442	ref
1.22283	ref
2.4438	ref
1.60091	ref
1.79989	ref
2.04629	ref
1.06863	ref
2.99422	ref
2.41454	ref
1.96619	ref
1.84057	ref
1.72154	ref
2.37743	ref
1.2633	ref
1.57712	ref
2.02958	ref
2.28768	ref
1.68681	ref
1.7604	ref
2.87893	ref
2.86604	ref
0.867823	het
1.90988	ref
2.71325	ref
1.55588	ref
1.43349	ref
0.985403	het
1.77357	ref
1.29789	ref
2.52042	ref
2.13488	ref
2.28959	ref
1.71208	ref
0.975919	ref
2.48213	ref
2.0928	ref
1.85743	ref
0.208049	het
2.35834	ref
0.75837	ref
2.75876	ref
1.06434	ref
1.08428	ref
2.39182	ref
1.15799	ref
1.24207	ref
2.41762	ref
2.02383	ref
0.984261	ref
1.87821	ref
1.90799	ref
0.53415	ref
1.77147	ref
1.20332	ref
1.14701	ref
1.86591	ref
2.11017	ref
1.22326	ref
2.23125	ref
1.52554	ref
1.27264	ref
2.64367	ref
1.55118	ref
2.25035	ref
1.85624	ref
1.95009	ref
1.40768	ref
1.63868	ref
2.03707	ref
-0.712709	ref
1.88377	ref
1.17494	ref
1.27922	ref
2.49695	ref
1.27963	ref
-0.634741	ref
1.15959	ref
1.10172	ref
2.11168	ref
1.60679	ref
2.16968	ref
1.34643	het
2.46049	ref
2.36302	ref
3.76657	ref
2.32582	ref
2.35781	ref
1.6262	ref
1.75554	ref
1.95852	ref
2.1256	ref
1.0271	ref
1.87424	ref
1.89999	ref
2.83159	ref
2.55555	ref
1.94757	ref
2.17672	ref
1.48321	ref
2.87359	ref
1.84748	ref
1.43859	het
1.60309	ref
2.41405	ref
1.56436	ref
2.94847	ref
2.01991	ref
1.98683	ref
1.44242	ref
1.90354	ref
3.64127	ref
1.58486	ref
1.3033	ref
-0.463443	ref
1.80452	ref
1.47121	ref
1.58652	ref
1.97968	ref
1.73415	ref
3.93643	ref
1.49105	ref
1.39602	ref
1.05329	ref
1.32002	ref
2.56912	ref
0.636641	ref
1.06958	ref
2.2949	ref
1.92797	ref
0.584327	ref
0.639552	het
2.28919	ref
1.58147	ref
0.547935	ref
2.45518	ref
1.79771	ref
1.90051	ref
1.19079	ref
1.92162	ref
1.49746	ref
2.24952	ref
2.02199	ref
1.78449	ref
1.77826	ref
1.67873	ref
2.06368	ref
1.77985	ref
1.8605	ref
1.66701	ref
2.20141	ref
3.34489	ref
2.66343	ref
1.80812	ref
0.755169	ref
1.07915	ref
1.71293	ref
2.16059	ref
1.71119	het
2.04457	ref
0.943102	ref
1.32952	ref
1.49749	ref
1.48464	ref
1.02631	ref
1.7369	ref
1.48129	ref
2.28512	ref
2.42008	ref
2.98991	ref
2.09967	ref
0.999035	ref
1.83906	ref
1.83208	ref
2.27399	ref
2.41745	ref
2.08081	ref
1.1856	ref
1.82876	ref
0.530445	ref
2.72577	ref
-0.808136	ref
2.40379	ref
2.15369	ref
1.31579	ref
1.65974	ref
2.24204	ref
2.41173	ref
1.76696	ref
2.82969	ref
1.41381	ref
1.4869	ref
1.73562	het
1.93449	ref
1.89788	ref
0.621325	het
1.26159	ref
0.904053	ref
0.827784	ref
1.31657	ref
2.01129	ref
1.23406	ref
1.2724	ref
2.45473	ref
2.02421	ref
0.362585	ref
1.14464	ref
0.988344	ref
0.856572	ref
1.92744	ref
-0.0682657	het
2.32018	ref
-0.108208	ref
2.59697	ref
1.65116	ref
2.37121	ref
1.36282	ref
2.01982	ref
1.22863	ref
2.60587	ref
1.69647	ref
1.92117	ref
2.45792	ref
1.24969	ref
2.11793	ref
1.88148	ref
1.98003	ref
0.733368	ref
1.3282	ref
1.28642	ref
2.04024	ref
1.38202	ref
1.50678	ref
1.91752	ref
2.249	ref
1.75301	ref
1.32875	ref
1.73814	ref
0.900441	ref
2.32392	ref
1.94735	ref
2.1577	ref
1.71872	ref
1.41121	ref
2.2379	ref
0.814822	ref
0.568844	ref
1.72799	ref
0.761722	ref
2.28351	ref
1.21442	ref
2.29254	ref
1.42871	ref
1.99508	ref
1.13573	ref
1.8594	ref
1.50823	ref
2.10262	ref
2.26709	ref
1.50294	ref
1.72654	ref
0.596963	het
2.55643	ref
1.13323	ref
2.23586	ref
1.60959	ref
0.797493	ref
2.29056	ref
2.65975	ref
1.86545	ref
1.70584	ref
2.04301	ref
3.12907	ref
2.96131	ref
2.41021	ref
1.44131	ref
1.24108	ref
2.51443	ref
1.14494	ref
1.26271	ref
1.05005	ref
0.789668	ref
2.65534	ref
1.66588	ref
1.67488	ref
2.54647	ref
1.31002	ref
0.481356	ref
1.87905	ref
1.73718	ref
1.03997	ref
2.14389	ref
1.47242	ref
1.7613	het
1.56221	ref
2.12933	ref
1.24373	ref
1.7457	ref
0.721143	ref
2.23279	ref
1.79269	ref
1.52037	ref
1.91263	ref
2.28518	ref
1.2801	ref
0.883423	ref
1.19951	ref
1.9606	ref
2.33655	ref
1.47154	ref
1.78537	ref
1.36829	ref
3.16333	ref
1.44574	ref
1.74764	ref
2.36575	ref
2.06946	ref
1.95744	ref
2.17307	ref
1.42165	ref
1.2732	het
1.42591	ref
1.94884	ref
1.34515	ref
-0.637976	ref
1.45216	ref
1.13615	ref
-0.598676	ref
1.35218	ref
1.33809	het
1.00324	ref
2.26454	ref
2.16621	ref
1.05715	ref
2.03422	ref
1.55352	ref
1.51976	ref
0.954776	ref
2.44545	ref
1.71496	ref
1.28425	ref
1.0047	ref
1.84549	ref
1.2468	ref
1.82799	ref
2.13785	ref
1.37085	ref
1.62501	ref
1.05094	het
2.49003	ref
1.59727	ref
1.89182	ref
2.83087	ref
2.15675	ref
1.91876	ref
1.11951	ref
1.78223	ref
2.41805	ref
1.65395	ref
1.917	ref
2.1862	ref
2.33635	ref
2.22185	ref
1.48069	ref
1.88667	ref
2.19407	ref
2.39865	ref
0.740627	ref
0.465229	ref
2.20547	ref
1.10709	ref
1.79002	ref
0.528287	ref
1.06811	ref
1.33481	ref
0.455984	ref
2.0474	ref
2.58324	ref
1.98688	ref
-0.864887	ref
0.529943	ref
0.175686	het
1.96784	ref
2.2862	ref
2.17168	ref
1.40458	ref
1.4825	ref
1.6081	ref
1.4731	ref
1.93203	ref
2.10139	ref
1.58847	ref
1.8075	ref

## Sheet: Fig5
Independant experiment number	Number of cells in experiment
WT1	115
WT2	102
WT3	115
Total WT	332
4bp1	310
4bp2	123
4bp3	112
Total 4bp	545
Intron1	35
Intron2	35
Intron3	45
Intron4	62
Total Intron	177
